# Supplementary material for: trans-Diacetonitrile­tetra­kis(1H-pyrazole-κN 2)nickel(II) dinitrate
Source: Acta Crystallogr Sect E Struct Rep Online. 2009 Nov 25;65(Pt 12):m1680. doi: 10.1107/S1600536809049472 (PMC2971772; doi:10.1107/S1600536809049472)
Supplement: Supplementary file 1 [file e-65-m1680-sup1.cif]

##############################################################################
###                                                                        ###
###        Electronic paper (Acta Crystallographica Section E)             ###
###                                                                        ###
##############################################################################
#                                                                            #
# This CIF contains the data in a paper accepted for publication in Acta     #
# Crystallographica Section E. It conforms to the requirements of Notes      #
# for Authors for Section E, and has been peer reviewed under the auspices   #
# of the IUCr Commission on Journals.                                        #
#                                                                            #
# Full details of the Crystallographic Information File format               #
# are given in the paper "The Crystallographic Information File (CIF):       #
# a New Standard Archive File for Crystallography" by S. R. Hall, F. H.      #
# Allen and I. D. Brown [Acta Cryst. (1991), A47, 655-685].                  #
#                                                                            #
# The current version of the core CIF dictionary is obtainable from          #
# ftp://ftp.iucr.org/pub/cif_core.dic. The current version number is 2.4.    #
#                                                                            #
# Software is freely available for graphical display of the structure(s) in  #
# this CIF.  For information consult the CIF home page http://www.iucr.org/  #
# cif/home.html                                                              #
#                                                                            #
# This file may be used for bona fide research purposes within the           #
# scientific community so long as proper attribution is given to the journal # 
# article from which it was obtained.                                        #
#                                                                            #
##############################################################################
                                             
data_I
_audit_creation_method     SHELXL-97
_chemical_name_systematic
;
<i>trans</i>-Diacetonitriletetrakis(1<i>H</i>-pyrazole-\k<i>N</i<>^2^)nickel(II)
dinitrate
;
_chemical_name_common     ?
_chemical_formula_moiety     'C16 H22 N10 Ni 2+, 2(N O3 -)'
_chemical_formula_sum     'C16 H22 N12 Ni O6'
_chemical_formula_iupac     '[Ni (C2 H3 N)2 (C3 H4 N2)4] (N O3)2'
_chemical_formula_weight     537.17
_chemical_melting_point     ?
_symmetry_cell_setting     monoclinic
_symmetry_space_group_name_H-M     'P 21/c'
_symmetry_space_group_name_Hall     '-P 2ybc'
loop_
    _symmetry_equiv_pos_as_xyz
    'x, y, z'
    '-x, y+1/2, -z+1/2'
    '-x, -y, -z'
    'x, -y-1/2, z-1/2'
_cell_length_a     9.9815(5)
_cell_length_b     15.2831(8)
_cell_length_c     7.6845(4)
_cell_angle_alpha     90.00
_cell_angle_beta     98.817(2)
_cell_angle_gamma     90.00
_cell_volume     1158.40(10)
_cell_formula_units_Z     2
_cell_measurement_reflns_used     3410
_cell_measurement_theta_min     2.7
_cell_measurement_theta_max     25.6
_cell_measurement_temperature     150(2)
_exptl_crystal_description     block
_exptl_crystal_colour     blue
_exptl_crystal_size_max     0.32
_exptl_crystal_size_mid     0.23
_exptl_crystal_size_min     0.15
_exptl_crystal_density_diffrn     1.540
_exptl_crystal_density_meas     ?
_exptl_crystal_density_method     'not measured'
_exptl_crystal_F_000     556
_exptl_absorpt_coefficient_mu     0.897
_exptl_absorpt_correction_type     multi-scan
_exptl_absorpt_process_details     '(SADABS; Sheldrick, 1996)'
_exptl_absorpt_correction_T_min     0.7622
_exptl_absorpt_correction_T_max     0.8771
_exptl_special_details
;
IR (KBr, n~max~/cm^-1^): 3120w (NH), 2283<i>m</i>
(C\\tb  N), 2210<i>m</i> (C\\tb  N).
Elem. Anal. Calcd (%) for C~16~H~22~N~12~NiO~6~:
C 35.78; H 4.13; N 31.29. Found: C 35.32; H 4.01; N 31.03.
;
_diffrn_ambient_temperature     150(2)
_diffrn_radiation_type     MoK\a
_diffrn_radiation_wavelength     0.71073
_diffrn_radiation_monochromator     graphite
_diffrn_measurement_device_type     'Bruker SMART APEXII'
_diffrn_measurement_method     \w
_diffrn_detector_area_resol_mean     ?
_diffrn_reflns_number     13134
_diffrn_reflns_av_R_equivalents     0.0380
_diffrn_reflns_av_sigmaI/netI     0.0363
_diffrn_reflns_theta_min     2.06
_diffrn_reflns_theta_max     28.67
_diffrn_reflns_theta_full     28.67
_diffrn_measured_fraction_theta_max     0.999
_diffrn_measured_fraction_theta_full     0.999
_diffrn_reflns_limit_h_min     -13
_diffrn_reflns_limit_h_max     13
_diffrn_reflns_limit_k_min     -17
_diffrn_reflns_limit_k_max     20
_diffrn_reflns_limit_l_min     -10
_diffrn_reflns_limit_l_max     10
_diffrn_standards_number     0
_diffrn_standards_interval_count     0
_diffrn_standards_interval_time     0
_diffrn_standards_decay_%     0
_refine_special_details
;
Refinement of <i>F</i>^2^ against ALL reflections. The weighted <i>R</i>-factor
<i>wR</i> and goodness of fit <i>S</i> are based on <i>F</i>^2^, conventional
<i>R</i>-factors <i>R</i> are based on <i>F</i>, with <i>F</i> set to zero for
negative <i>F</i>^2^. The threshold expression of <i>F</i>^2^ >
\s(<i>F</i>^2^) is used only for calculating <i>R</i>-factors(gt) <i>etc</i>.
and is not relevant to the choice of reflections for refinement.
<i>R</i>-factors based on <i>F</i>^2^ are statistically about twice as large
as those based on <i>F</i>, and <i>R</i>- factors based on ALL data will be
even larger.
;
_reflns_number_total     2992
_reflns_number_gt     2247
_reflns_threshold_expression     I>2\s
_refine_ls_structure_factor_coef     Fsqd
_refine_ls_matrix_type     full
_refine_ls_R_factor_all     0.0647
_refine_ls_R_factor_gt     0.0469
_refine_ls_wR_factor_gt     0.1389
_refine_ls_wR_factor_ref     0.1488
_refine_ls_goodness_of_fit_ref     1.092
_refine_ls_restrained_S_all     1.099
_refine_ls_number_reflns     2992
_refine_ls_number_parameters     161
_refine_ls_number_restraints     3
_refine_ls_hydrogen_treatment     constr
_refine_ls_weighting_scheme     calc
_refine_ls_weighting_details
         'calc w=1/[\s^2^(Fo^2^)+(0.0852P)^2^+0.4971P] where P=(Fo^2^+2Fc^2^)/3'
_atom_sites_solution_hydrogens     geom
_atom_sites_solution_primary     direct
_atom_sites_solution_secondary     difmap
_refine_ls_shift/su_max     0.000
_refine_ls_shift/su_mean     0.000
_refine_diff_density_max     1.130
_refine_diff_density_min     -0.492
_refine_ls_extinction_method     none
_refine_ls_extinction_coef     ?
loop_
    _atom_type_symbol
    _atom_type_description
    _atom_type_scat_dispersion_real
    _atom_type_scat_dispersion_imag
    _atom_type_scat_source
    C C 0.0033 0.0016 'International Tables Vol C Tables 4.2.6.8 and 6.1.1.4'
    H H 0.0000 0.0000 'International Tables Vol C Tables 4.2.6.8 and 6.1.1.4'
    N N 0.0061 0.0033 'International Tables Vol C Tables 4.2.6.8 and 6.1.1.4'
    O O 0.0106 0.0060 'International Tables Vol C Tables 4.2.6.8 and 6.1.1.4'
    Ni Ni 0.3393 1.1124 'International Tables Vol C Tables 4.2.6.8 and 6.1.1.4'
_computing_data_collection     'APEX2 (Bruker, 2007)'
_computing_cell_refinement     'SAINT (Bruker, 2007)'
_computing_data_reduction     'SAINT (Bruker, 2007)'
_computing_structure_solution     'SHELXS (Sheldrick, 2008)'
_computing_structure_refinement     'SHELXTL (Sheldrick, 2008)'
_computing_molecular_graphics     'SHELXTL (Sheldrick, 2008)'
_computing_publication_material     'DIAMOND (Brandenburg, 1999)'
loop_
    _atom_site_type_symbol
    _atom_site_label
    _atom_site_fract_x
    _atom_site_fract_y
    _atom_site_fract_z
    _atom_site_U_iso_or_equiv
    _atom_site_adp_type
    _atom_site_calc_flag
    _atom_site_refinement_flags
    _atom_site_occupancy
    _atom_site_disorder_assembly
    _atom_site_disorder_group
    C C1 0.5375(3) 0.65817(19) 0.7527(4) 0.0381(6) Uani d . 1 . .
    H H1 0.6327 0.6507 0.7595 0.046 Uiso calc R 1 . .
    C C2 0.4624(3) 0.7228(2) 0.6544(4) 0.0459(7) Uani d . 1 . .
    H H2 0.4948 0.7667 0.5837 0.055 Uiso calc R 1 . .
    C C3 0.3328(3) 0.70974(19) 0.6813(4) 0.0418(7) Uani d . 1 . .
    H H3 0.2559 0.7429 0.6316 0.050 Uiso calc R 1 . .
    C C4 0.3550(4) 0.4130(3) 0.6557(5) 0.0562(8) Uani d U 1 . .
    H H5 0.4194 0.4355 0.5882 0.067 Uiso calc R 1 . .
    C C5 0.2476(4) 0.3580(3) 0.5885(5) 0.0596(9) Uani d . 1 . .
    H H6 0.2260 0.3373 0.4710 0.072 Uiso calc R 1 . .
    C C6 0.1824(3) 0.3406(2) 0.7211(5) 0.0540(8) Uani d . 1 . .
    H H7 0.1043 0.3048 0.7182 0.065 Uiso calc R 1 . .
    C C7 0.7342(3) 0.44589(18) 0.7733(4) 0.0370(6) Uani d . 1 . .
    C C8 0.8414(3) 0.4248(2) 0.6709(5) 0.0521(8) Uani d . 1 . .
    H H9 0.8102 0.4377 0.5464 0.078 Uiso calc R 1 . .
    H H10 0.8641 0.3626 0.6846 0.078 Uiso calc R 1 . .
    H H11 0.9219 0.4600 0.7130 0.078 Uiso calc R 1 . .
    N N1 0.4583(2) 0.60812(14) 0.8361(3) 0.0300(5) Uani d . 1 . .
    N N2 0.3329(2) 0.64146(14) 0.7908(3) 0.0344(5) Uani d . 1 . .
    H H4 0.2601 0.6210 0.8284 0.041 Uiso calc R 1 . .
    N N3 0.3559(2) 0.43008(14) 0.8258(3) 0.0321(5) Uani d U 1 . .
    N N4 0.2488(3) 0.38387(18) 0.8626(4) 0.0492(6) Uani d U 1 . .
    H H8 0.2243 0.3820 0.9678 0.059 Uiso calc R 1 . .
    N N5 0.6507(2) 0.46282(15) 0.8523(3) 0.0326(5) Uani d . 1 . .
    N N6 0.0036(2) 0.62767(19) 0.8693(4) 0.0478(6) Uani d . 1 . .
    Ni Ni1 0.5000 0.5000 1.0000 0.02738(16) Uani d S 1 . .
    O O1 -0.1214(2) 0.61818(17) 0.8375(3) 0.0568(6) Uani d . 1 . .
    O O2 0.0532(3) 0.6921(2) 0.9519(5) 0.0830(9) Uani d . 1 . .
    O O3 0.0787(2) 0.57249(18) 0.8160(5) 0.0825(10) Uani d . 1 . .
loop_
    _atom_site_aniso_label
    _atom_site_aniso_U_11
    _atom_site_aniso_U_22
    _atom_site_aniso_U_33
    _atom_site_aniso_U_12
    _atom_site_aniso_U_13
    _atom_site_aniso_U_23
    C1 0.0336(13) 0.0342(14) 0.0469(16) -0.0011(11) 0.0078(11) 0.0069(12)
    C2 0.0505(17) 0.0364(16) 0.0508(18) -0.0010(13) 0.0080(14) 0.0127(13)
    C3 0.0444(15) 0.0296(14) 0.0482(16) 0.0067(12) -0.0025(12) 0.0060(12)
    C4 0.0565(19) 0.065(2) 0.0475(15) -0.0069(17) 0.0077(14) -0.0042(16)
    C5 0.063(2) 0.059(2) 0.054(2) 0.0008(18) 0.0007(17) -0.0118(17)
    C6 0.0427(17) 0.0406(18) 0.078(2) -0.0024(13) 0.0063(16) -0.0045(16)
    C7 0.0355(13) 0.0302(14) 0.0446(15) -0.0020(11) 0.0038(11) -0.0021(11)
    C8 0.0481(17) 0.0486(19) 0.063(2) 0.0019(14) 0.0212(16) -0.0106(16)
    N1 0.0263(10) 0.0244(10) 0.0388(12) 0.0008(8) 0.0031(8) 0.0021(9)
    N2 0.0280(10) 0.0261(11) 0.0472(13) 0.0001(8) -0.0005(9) 0.0031(9)
    N3 0.0334(11) 0.0241(11) 0.0384(11) 0.0016(8) 0.0040(9) 0.0006(9)
    N4 0.0395(13) 0.0452(15) 0.0627(16) -0.0042(11) 0.0069(11) -0.0050(13)
    N5 0.0299(10) 0.0270(11) 0.0414(12) 0.0005(9) 0.0072(9) -0.0003(10)
    N6 0.0319(12) 0.0479(15) 0.0629(17) -0.0029(11) 0.0052(11) 0.0070(13)
    Ni1 0.0254(2) 0.0217(2) 0.0352(3) 0.00207(16) 0.00500(17) 0.00278(18)
    O1 0.0320(10) 0.0643(15) 0.0750(16) -0.0002(10) 0.0110(10) 0.0051(13)
    O2 0.0547(16) 0.080(2) 0.104(2) 0.0142(15) -0.0210(16) -0.0326(18)
    O3 0.0345(12) 0.0513(16) 0.163(3) -0.0029(11) 0.0188(16) -0.0222(17)
_geom_special_details
;
All e.s.d.'s (except the e.s.d. in the dihedral angle between two l.s. planes)
are estimated using the full covariance matrix. The cell e.s.d.'s are taken
into account individually in the estimation of e.s.d.'s in distances, angles
and torsion angles; correlations between e.s.d.'s in cell parameters are only
used when they are defined by crystal symmetry. An approximate (isotropic)
treatment of cell e.s.d.'s is used for estimating e.s.d.'s involving l.s.
planes.
;
loop_
    _geom_bond_atom_site_label_1
    _geom_bond_atom_site_label_2
    _geom_bond_site_symmetry_2
    _geom_bond_distance
    _geom_bond_publ_flag
    C1 N1 . 1.333(3) ?
    C1 C2 . 1.391(4) ?
    C1 H1 . 0.9500 ?
    C2 C3 . 1.355(4) ?
    C2 H2 . 0.9500 ?
    C3 N2 . 1.340(4) ?
    C3 H3 . 0.9500 ?
    C4 N3 . 1.332(4) ?
    C4 C5 . 1.398(5) ?
    C4 H5 . 0.9500 ?
    C5 C6 . 1.318(5) ?
    C5 H6 . 0.9500 ?
    C6 N4 . 1.355(5) ?
    C6 H7 . 0.9500 ?
    C7 N5 . 1.134(3) ?
    C7 C8 . 1.458(4) ?
    C8 H9 . 0.9800 ?
    C8 H10 . 0.9800 ?
    C8 H11 . 0.9800 ?
    N1 N2 . 1.346(3) ?
    N1 Ni1 . 2.081(2) ?
    N2 H4 . 0.8800 ?
    N3 N4 . 1.347(3) ?
    N3 Ni1 . 2.100(2) ?
    N4 H8 . 0.8800 ?
    N5 Ni1 . 2.097(2) ?
    N6 O2 . 1.234(4) ?
    N6 O3 . 1.238(4) ?
    N6 O1 . 1.243(3) ?
    Ni1 N1 3_667 2.081(2) ?
    Ni1 N5 3_667 2.097(2) ?
    Ni1 N3 3_667 2.100(2) ?
loop_
    _geom_angle_atom_site_label_1
    _geom_angle_atom_site_label_2
    _geom_angle_atom_site_label_3
    _geom_angle_site_symmetry_1
    _geom_angle_site_symmetry_3
    _geom_angle
    _geom_angle_publ_flag
    N1 C1 C2 . . 111.0(2) ?
    N1 C1 H1 . . 124.5 ?
    C2 C1 H1 . . 124.5 ?
    C3 C2 C1 . . 105.1(3) ?
    C3 C2 H2 . . 127.5 ?
    C1 C2 H2 . . 127.5 ?
    N2 C3 C2 . . 107.6(2) ?
    N2 C3 H3 . . 126.2 ?
    C2 C3 H3 . . 126.2 ?
    N3 C4 C5 . . 111.7(3) ?
    N3 C4 H5 . . 124.1 ?
    C5 C4 H5 . . 124.1 ?
    C6 C5 C4 . . 106.1(3) ?
    C6 C5 H6 . . 126.9 ?
    C4 C5 H6 . . 126.9 ?
    C5 C6 N4 . . 106.4(3) ?
    C5 C6 H7 . . 126.8 ?
    N4 C6 H7 . . 126.8 ?
    N5 C7 C8 . . 179.5(3) ?
    C7 C8 H9 . . 109.5 ?
    C7 C8 H10 . . 109.5 ?
    H9 C8 H10 . . 109.5 ?
    C7 C8 H11 . . 109.5 ?
    H9 C8 H11 . . 109.5 ?
    H10 C8 H11 . . 109.5 ?
    C1 N1 N2 . . 104.8(2) ?
    C1 N1 Ni1 . . 131.92(18) ?
    N2 N1 Ni1 . . 123.30(16) ?
    C3 N2 N1 . . 111.6(2) ?
    C3 N2 H4 . . 124.2 ?
    N1 N2 H4 . . 124.2 ?
    C4 N3 N4 . . 102.5(3) ?
    C4 N3 Ni1 . . 128.8(2) ?
    N4 N3 Ni1 . . 128.40(19) ?
    N3 N4 C6 . . 113.2(3) ?
    N3 N4 H8 . . 123.4 ?
    C6 N4 H8 . . 123.4 ?
    C7 N5 Ni1 . . 177.3(2) ?
    O2 N6 O3 . . 119.9(3) ?
    O2 N6 O1 . . 120.4(3) ?
    O3 N6 O1 . . 119.7(3) ?
    N1 Ni1 N1 . 3_667 180.0000(10)
                                 ?
    N1 Ni1 N5 . . 88.92(9) ?
    N1 Ni1 N5 3_667 . 91.08(9) ?
    N1 Ni1 N5 . 3_667 91.08(9) ?
    N1 Ni1 N5 3_667 3_667 88.92(9) ?
    N5 Ni1 N5 . 3_667 180.00(12) ?
    N1 Ni1 N3 . 3_667 92.05(8) ?
    N1 Ni1 N3 3_667 3_667 87.95(8) ?
    N5 Ni1 N3 . 3_667 90.28(9) ?
    N5 Ni1 N3 3_667 3_667 89.72(8) ?
    N1 Ni1 N3 . . 87.95(8) ?
    N1 Ni1 N3 3_667 . 92.05(8) ?
    N5 Ni1 N3 . . 89.72(8) ?
    N5 Ni1 N3 3_667 . 90.28(9) ?
    N3 Ni1 N3 3_667 . 180.0 ?
loop_
    _geom_torsion_atom_site_label_1
    _geom_torsion_atom_site_label_2
    _geom_torsion_atom_site_label_3
    _geom_torsion_atom_site_label_4
    _geom_torsion_site_symmetry_1
    _geom_torsion_site_symmetry_2
    _geom_torsion_site_symmetry_3
    _geom_torsion_site_symmetry_4
    _geom_torsion
    _geom_torsion_publ_flag
    N1 C1 C2 C3 . . . . -0.2(4) ?
    C1 C2 C3 N2 . . . . 0.5(4) ?
    N3 C4 C5 C6 . . . . -0.5(5) ?
    C4 C5 C6 N4 . . . . 0.0(4) ?
    C2 C1 N1 N2 . . . . -0.2(3) ?
    C2 C1 N1 Ni1 . . . . 178.9(2) ?
    C2 C3 N2 N1 . . . . -0.7(3) ?
    C1 N1 N2 C3 . . . . 0.5(3) ?
    Ni1 N1 N2 C3 . . . . -178.69(18) ?
    C5 C4 N3 N4 . . . . 0.7(4) ?
    C5 C4 N3 Ni1 . . . . 174.8(2) ?
    C4 N3 N4 C6 . . . . -0.7(3) ?
    Ni1 N3 N4 C6 . . . . -174.8(2) ?
    C5 C6 N4 N3 . . . . 0.5(4) ?
    C1 N1 Ni1 N5 . . . . -33.6(3) ?
    N2 N1 Ni1 N5 . . . . 145.4(2) ?
    C1 N1 Ni1 N5 . . . 3_667 146.4(3) ?
    N2 N1 Ni1 N5 . . . 3_667 -34.6(2) ?
    C1 N1 Ni1 N3 . . . 3_667 56.7(3) ?
    N2 N1 Ni1 N3 . . . 3_667 -124.3(2) ?
    C1 N1 Ni1 N3 . . . . -123.3(3) ?
    N2 N1 Ni1 N3 . . . . 55.7(2) ?
    C4 N3 Ni1 N1 . . . . 60.2(3) ?
    N4 N3 Ni1 N1 . . . . -127.2(2) ?
    C4 N3 Ni1 N1 . . . 3_667 -119.8(3) ?
    N4 N3 Ni1 N1 . . . 3_667 52.8(2) ?
    C4 N3 Ni1 N5 . . . . -28.7(3) ?
    N4 N3 Ni1 N5 . . . . 143.9(2) ?
    C4 N3 Ni1 N5 . . . 3_667 151.3(3) ?
    N4 N3 Ni1 N5 . . . 3_667 -36.1(2) ?
loop_
    _geom_hbond_atom_site_label_D
    _geom_hbond_atom_site_label_H
    _geom_hbond_atom_site_label_A
    _geom_hbond_site_symmetry_A
    _geom_hbond_distance_DH
    _geom_hbond_distance_HA
    _geom_hbond_distance_DA
    _geom_hbond_angle_DHA
    N4 H8 O1 3_567 0.88 1.94 2.797(4) 164.3
    N2 H4 O3 . 0.88 1.95 2.782(3) 158.3
data_global
_journal_date_recd_electronic     2009-11-02
_journal_date_accepted     2009-11-19
_journal_name_full     'Acta Crystallographica, Section E'
_journal_year     2009
_journal_volume     65
_journal_issue     12
_journal_page_first     m1680
_journal_page_last     m1680
_journal_paper_category     QM
_journal_coeditor_code     PV2232
_publ_contact_author_name     'Yih-Chern Horng'
_publ_contact_author_address
;
Department of Chemistry
National Changhua University of Education
Changhua 50058
Taiwan
;
_publ_contact_author_email     'ychorng@cc.ncue.edu.tw'
_publ_contact_author_fax     '886-4-7211190'
_publ_contact_author_phone     '886-4-7232105 ext. 3551'
_publ_section_title
;
<i>trans</i>-Diacetonitriletetrakis(1<i>H</i>-pyrazole-\k<i>N</i>^2^)nickel(II)
dinitrate
;
loop_
    _publ_author_name
    _publ_author_footnote
    _publ_author_address
    'Chen, Chien-Hong' .
;
School of Applied Chemistry
Chung Shan Medical University
Taichung City 40201, Taiwan
Department of Medical Research
Chung Shan Medical University Hospital
Taichung City
Taiwan
Department of Medical Research
Chung Shan Medical University Hospital
Taichung City
Taiwan
;
    'Hsieh, Chang-Chih' .
;
Department of Chemistry
National Changhua University of Education
Changhua 50058
Taiwan
;
    'Lee, Hon Man' .
;
Department of Chemistry
National Changhua University of Education
Changhua 50058
Taiwan
;
    'Horng, Yih-Chern' .
;
Department of Chemistry
National Changhua University of Education
Changhua 50058
Taiwan
;
