# Supplementary material for: trans-Diacetonitrile­tetra­kis(1H-pyrazole-κN 2)nickel(II) dinitrate
Source: Acta Crystallogr Sect E Struct Rep Online. 2009 Nov 25;65(Pt 12):m1680. doi: 10.1107/S1600536809049472 (PMC2971772; doi:10.1107/S1600536809049472)
Supplement: Supplementary file 2 [file e-65-m1680-Isup2.hkl]

# 
# h,k,l, Fc-squared, Fo-squared, sigma(Fo-squared) and status flag 
# 
data_I
_shelx_title ' scj396b in P2(1)/c' 
_shelx_refln_list_code          4 
_shelx_F_calc_maximum      155.87 
_exptl_crystal_F_000       556.00 
_reflns_d_resolution_high  0.7406 
 
loop_ 
 _symmetry_equiv_pos_as_xyz 
 'x, y, z' 
 '-x, y+1/2, -z+1/2' 
 '-x, -y, -z' 
 'x, -y-1/2, z-1/2' 
 
_cell_length_a     9.9815 
_cell_length_b    15.2831 
_cell_length_c     7.6845 
_cell_angle_alpha  90.000 
_cell_angle_beta   98.817 
_cell_angle_gamma  90.000 
 
_shelx_F_squared_multiplier     1.000 
 
loop_ 
 _refln_index_h 
 _refln_index_k 
 _refln_index_l 
 _refln_F_squared_calc 
 _refln_F_squared_meas 
 _refln_F_squared_sigma 
 _refln_observed_status 
   1   0   0     4806.69     4977.69    156.04 o 
   2   0   0     1411.34     2262.06     58.59 o 
   3   0   0      148.82      166.25      5.28 o 
   4   0   0     1308.95     1074.13     24.58 o 
   5   0   0     3836.06     4222.60     94.77 o 
   6   0   0     2456.87     2592.68     58.65 o 
   7   0   0     2217.57     2272.77     51.63 o 
   8   0   0      938.21      900.39     21.49 o 
   9   0   0        2.12        5.90      3.55 o 
  10   0   0      112.81      135.41      9.28 o 
  11   0   0       12.66        2.97      7.49 o 
  12   0   0      267.91      324.27     16.03 o 
  13   0   0       79.64       75.52     11.50 o 
   1   1   0       35.38        1.82      0.56 o 
   2   1   0      496.80      581.86     10.04 o 
   3   1   0     1829.45     1755.97     32.33 o 
   4   1   0     1725.01     1795.34     30.66 o 
   5   1   0      187.96      238.45      4.93 o 
   6   1   0        0.01        2.27      1.69 o 
   7   1   0      880.46      965.73     16.01 o 
   8   1   0       13.86       11.10      2.48 o 
   9   1   0       24.08       22.76      2.83 o 
  10   1   0        0.02       -1.78      5.94 o 
  11   1   0       36.56       33.80      5.77 o 
  12   1   0       11.40       17.82      6.43 o 
  13   1   0        1.89       -0.04      7.24 o 
   0   2   0     4608.67     4960.34    160.06 o 
   1   2   0     2194.14     2624.04     48.06 o 
   2   2   0      168.82      138.34      5.63 o 
   3   2   0      530.56      568.23     10.79 o 
   4   2   0       47.97       53.02      1.87 o 
   5   2   0     1225.87     1166.23     21.87 o 
   6   2   0      726.19      713.06     13.86 o 
   7   2   0     1019.74      972.68     18.69 o 
   8   2   0     1182.69     1195.56     21.14 o 
   9   2   0      429.07      440.66      9.82 o 
  10   2   0      135.04      131.64      8.86 o 
  11   2   0       35.23       31.77      5.74 o 
  12   2   0      183.67      203.62      9.22 o 
  13   2   0      123.11      125.47      8.92 o 
   1   3   0      658.39      481.23      9.11 o 
   2   3   0     1260.72      959.00     21.10 o 
   3   3   0       47.36       42.75      3.50 o 
   4   3   0        0.53        2.32      1.23 o 
   5   3   0      111.10      116.10      5.74 o 
   6   3   0       69.32       51.32      2.46 o 
   7   3   0      108.45      116.45      3.70 o 
   8   3   0       38.64       41.64      3.08 o 
   9   3   0      141.64      140.87      5.36 o 
  10   3   0       63.16       48.45      4.55 o 
  11   3   0       13.76       10.44      5.51 o 
  12   3   0        0.41       -1.87      6.33 o 
  13   3   0        4.24       -6.09      7.37 o 
   0   4   0     7258.40     7041.71    226.79 o 
   1   4   0     5601.07     6096.28    103.66 o 
   2   4   0     3274.00     2908.22     46.55 o 
   3   4   0      939.92      974.46     20.45 o 
   4   4   0      604.18      753.84     13.37 o 
   5   4   0     1367.53     1101.97     19.30 o 
   6   4   0      709.62      721.66     13.09 o 
   7   4   0     1248.26     1264.18     22.31 o 
   8   4   0       82.85       91.55      3.76 o 
   9   4   0      968.25      945.71     20.58 o 
  10   4   0      339.38      370.02     10.16 o 
  11   4   0      287.51      322.51     10.78 o 
  12   4   0       75.05       66.83      7.41 o 
  13   4   0      136.96      137.53      9.11 o 
   1   5   0     4677.97     4804.74     76.69 o 
   2   5   0     1940.73     1797.80     28.93 o 
   3   5   0       68.17       25.91      1.48 o 
   4   5   0      366.39      377.02      9.32 o 
   5   5   0      593.62      524.91      9.72 o 
   6   5   0      222.43      225.07      5.21 o 
   7   5   0       90.36      108.41      3.79 o 
   8   5   0        2.63       -2.60      2.69 o 
   9   5   0       17.22       17.97      3.92 o 
  10   5   0      113.06      117.58      5.71 o 
  11   5   0        7.93        5.71      5.77 o 
  12   5   0        2.70        2.79      6.54 o 
   0   6   0       52.74       56.32      2.50 o 
   1   6   0     1107.91     1090.32     22.60 o 
   2   6   0     1393.37     1464.32     23.69 o 
   3   6   0     1346.06     1438.05     23.33 o 
   4   6   0     2847.33     2619.88     44.86 o 
   5   6   0      364.17      386.38     15.82 o 
   6   6   0     1214.23     1200.50     21.21 o 
   7   6   0      341.92      372.81      8.38 o 
   8   6   0      141.45      156.68      4.87 o 
   9   6   0      248.64      214.42      8.90 o 
  10   6   0      375.13      411.23     13.07 o 
  11   6   0      292.53      309.21     12.28 o 
  12   6   0       81.72       91.18      7.79 o 
   1   7   0     1048.12     1038.94     18.09 o 
   2   7   0       32.83       36.71      2.77 o 
   3   7   0       62.58       76.90      2.87 o 
   4   7   0     1507.54     1573.84     27.28 o 
   5   7   0      169.04      200.15      4.80 o 
   6   7   0      161.45      153.52      4.41 o 
   7   7   0      404.50      423.89      9.29 o 
   8   7   0       11.08       11.42      3.20 o 
   9   7   0       29.07       26.98      4.27 o 
  10   7   0       49.89       46.94      5.04 o 
  11   7   0       38.82       49.80      6.62 o 
  12   7   0        9.81        8.82      7.22 o 
   0   8   0      984.18     1060.54     24.53 o 
   1   8   0     1777.14     1803.87     29.17 o 
   2   8   0     1247.95     1320.49     21.55 o 
   3   8   0     2209.47     2260.79     36.50 o 
   4   8   0     2874.17     2865.14     49.16 o 
   5   8   0      527.08      553.66     11.22 o 
   6   8   0      627.00      621.06     12.60 o 
   7   8   0        8.26        4.92      2.85 o 
   8   8   0      878.54      886.04     21.70 o 
   9   8   0        1.64        5.33      4.32 o 
  10   8   0      295.55      320.05      9.91 o 
  11   8   0      169.61      176.70      8.74 o 
  12   8   0       58.18       42.22      7.73 o 
   1   9   0       10.82       12.36      1.67 o 
   2   9   0     2059.95     2045.32     33.09 o 
   3   9   0       29.54       50.77      2.24 o 
   4   9   0      111.67      111.31      5.19 o 
   5   9   0      829.93      783.79     15.39 o 
   6   9   0       78.73       69.66      3.47 o 
   7   9   0        2.65        3.52      3.11 o 
   8   9   0       61.48       61.10      5.70 o 
   9   9   0       19.64       13.42      4.57 o 
  10   9   0       30.18       26.66      5.29 o 
  11   9   0        3.04       -5.54      6.69 o 
   0  10   0      297.49      352.42      9.17 o 
   1  10   0      528.36      562.15     10.45 o 
   2  10   0     2253.51     2160.39     37.28 o 
   3  10   0     1134.41     1117.87     19.76 o 
   4  10   0      571.36      643.57     12.91 o 
   5  10   0      660.78      707.37     14.16 o 
   6  10   0      206.18      213.17      5.71 o 
   7  10   0      261.13      278.09      7.27 o 
   8  10   0      165.43      169.96      7.09 o 
   9  10   0      151.46      165.09      7.43 o 
  10  10   0      137.65      139.68      6.88 o 
  11  10   0      194.57      209.33      9.70 o 
   1  11   0       12.61       16.50      1.92 o 
   2  11   0     1004.77      964.40     16.15 o 
   3  11   0      119.53      134.53      4.07 o 
   4  11   0       49.24       54.46      4.19 o 
   5  11   0       12.76       11.64      2.98 o 
   6  11   0       29.62       42.65      4.74 o 
   7  11   0      443.21      453.16     10.36 o 
   8  11   0      124.03      110.14      5.74 o 
   9  11   0       25.96       17.71      5.15 o 
  10  11   0        7.46        4.27      5.72 o 
  11  11   0        0.84        3.72      7.46 o 
   0  12   0       75.77       78.67      4.76 o 
   1  12   0      584.54      629.46     12.84 o 
   2  12   0      781.92      787.19     21.10 o 
   3  12   0     1450.22     1477.65     33.98 o 
   4  12   0      172.90      180.40      6.31 o 
   5  12   0      184.02      175.77      6.38 o 
   6  12   0      276.81      272.85      7.80 o 
   7  12   0      388.62      397.09     10.49 o 
   8  12   0       27.83       20.97      5.37 o 
   9  12   0      401.07      403.32     12.80 o 
  10  12   0      132.66      122.45      7.99 o 
   1  13   0      136.18      163.87      5.85 o 
   2  13   0       20.07       31.04      4.31 o 
   3  13   0        0.70        0.00      3.56 o 
   4  13   0       45.60       49.80      4.32 o 
   5  13   0        7.97        4.62      4.00 o 
   6  13   0        5.15        3.79      4.92 o 
   7  13   0       36.80       27.27      6.00 o 
   8  13   0       11.07        5.36      6.33 o 
   9  13   0        1.41        3.68      8.63 o 
  10  13   0        0.18       -2.76      9.75 o 
   0  14   0     1161.26     1190.21     39.52 o 
   1  14   0      380.98      405.53     11.32 o 
   2  14   0      208.68      244.65      7.78 o 
   3  14   0       95.78      108.29      5.38 o 
   4  14   0       98.57      105.49     10.77 o 
   5  14   0      348.01      333.74     15.80 o 
   6  14   0      445.85      481.21     17.52 o 
   7  14   0      312.50      295.37     18.39 o 
   8  14   0       69.66       74.47     10.87 o 
   9  14   0       81.34       87.00     16.81 o 
   1  15   0        0.29        3.75      4.12 o 
   2  15   0       30.45       40.10      4.62 o 
   3  15   0        0.65        2.94      4.95 o 
   4  15   0       23.52       16.00      5.32 o 
   5  15   0       48.88       51.82      6.56 o 
   6  15   0        1.26        3.48      6.58 o 
   7  15   0        6.83       13.31      8.44 o 
   8  15   0        0.58        1.66     11.41 o 
   9  15   0       14.19       14.94     10.85 o 
   0  16   0      229.24      258.08     12.22 o 
   1  16   0        5.99        6.66      5.51 o 
   2  16   0      187.00      207.51      9.15 o 
   3  16   0       94.90      101.49      7.25 o 
   4  16   0      274.40      304.73     11.72 o 
   5  16   0      155.10      167.86      9.17 o 
   6  16   0       25.31       20.23      7.34 o 
   7  16   0       43.65       31.63     13.21 o 
   8  16   0      242.47      239.22     29.79 o 
   1  17   0        3.95       -4.78      7.57 o 
   2  17   0      183.04      191.03     16.28 o 
   3  17   0        0.58        3.33      6.36 o 
   4  17   0        0.08       -0.89      7.07 o 
   5  17   0        0.13       -3.01      7.35 o 
   6  17   0        4.10        7.22      9.61 o 
   7  17   0        0.14       -3.60     10.18 o 
   0  18   0      279.30      312.51     22.13 o 
   1  18   0      322.42      330.51     16.19 o 
   2  18   0      239.71      206.84     18.16 o 
   3  18   0      520.96      575.55     56.47 o 
   4  18   0      368.73      416.70     24.64 o 
   5  18   0      129.52      123.17     12.84 o 
   6  18   0       19.47        4.67     15.33 o 
   1  19   0       40.22       41.75     10.64 o 
   2  19   0       33.28       26.00     10.52 o 
   3  19   0        0.36        2.82     10.38 o 
   4  19   0       36.77       36.09     11.28 o 
   5  19   0       61.03       41.51     12.01 o 
   0  20   0       76.93       61.23     16.48 o 
   1  20   0      171.47      187.15     19.21 o 
   2  20   0       46.72       37.68     13.95 o 
   3  20   0       98.80       83.09     13.51 o 
 -13   1   1      136.72      135.01     12.17 o 
 -12   1   1      138.39      117.40      7.66 o 
 -11   1   1       17.79       20.58      5.52 o 
 -10   1   1      258.33      326.32      7.11 o 
  -9   1   1       50.39       56.46      3.01 o 
  -8   1   1     1989.46     1819.80     29.59 o 
  -7   1   1     1721.39     1882.73     32.56 o 
  -6   1   1      114.95      151.91      3.74 o 
  -5   1   1     3578.85     3779.59     64.25 o 
  -4   1   1      549.02      380.55      7.04 o 
  -3   1   1      869.08      957.56     17.90 o 
  -2   1   1    11966.06    11926.27    216.99 o 
  -1   1   1     4388.10     4255.58     84.83 o 
   0   1   1    12050.49    13254.88    295.54 o 
   1   1   1      129.97      254.87      4.57 o 
   2   1   1     1431.60     1823.24     36.57 o 
   3   1   1       55.77       56.74      1.71 o 
   4   1   1     3123.22     2997.99     47.80 o 
   5   1   1      882.12      815.61     14.32 o 
   6   1   1     2176.36     1920.98     40.64 o 
   7   1   1      448.18      402.35      7.86 o 
   8   1   1      119.90      140.39      5.75 o 
   9   1   1      218.09      232.45      7.91 o 
  10   1   1       89.37       71.69      5.66 o 
  11   1   1      180.64      194.45     14.47 o 
  12   1   1       93.88      129.99      8.13 o 
  13   1   1       45.29       36.38      8.01 o 
 -13   2   1       52.72       47.99     10.67 o 
 -12   2   1       16.70       16.84      9.69 o 
 -11   2   1       10.18       20.63      4.88 o 
 -10   2   1        6.73       -1.10      3.25 o 
  -9   2   1      352.48      340.92      8.18 o 
  -8   2   1      192.26      188.69      5.71 o 
  -7   2   1      362.36      312.02      6.60 o 
  -6   2   1      231.87      258.59      8.33 o 
  -5   2   1      148.34       97.19      3.03 o 
  -4   2   1      378.66      392.81      7.25 o 
  -3   2   1      267.24      180.50      3.74 o 
  -2   2   1     8092.77     8510.17    143.81 o 
  -1   2   1      114.29      168.52      5.12 o 
   0   2   1      702.15      978.16     20.09 o 
   1   2   1       26.29        4.11      0.91 o 
   2   2   1    13245.76    12454.69    198.04 o 
   3   2   1      145.54      158.75      7.68 o 
   4   2   1      192.06      138.20      4.97 o 
   5   2   1     2409.49     2491.27     42.71 o 
   6   2   1       48.77       41.44      1.89 o 
   7   2   1       11.45       24.09      2.51 o 
   8   2   1       53.44       59.42      3.38 o 
   9   2   1      404.58      369.98     10.88 o 
  10   2   1       64.06       89.18      6.00 o 
  11   2   1        0.67       -5.89      5.89 o 
  12   2   1       19.88       17.72      6.63 o 
 -13   3   1       28.28       16.70      7.52 o 
 -12   3   1      239.84      253.01     12.51 o 
 -11   3   1      409.96      438.74     12.31 o 
 -10   3   1      216.79      222.51      6.47 o 
  -9   3   1      292.23      304.03      7.69 o 
  -8   3   1      362.67      392.08     12.81 o 
  -7   3   1      416.17      411.93      8.87 o 
  -6   3   1     1881.21     1915.73     33.00 o 
  -5   3   1     1505.26     1346.63     23.32 o 
  -4   3   1     1914.42     2297.08     42.26 o 
  -3   3   1     6117.06     5675.00    103.72 o 
  -2   3   1      267.40      318.97      6.31 o 
  -1   3   1      335.14      487.27      9.24 o 
   0   3   1      977.95     1103.82     25.64 o 
   1   3   1    24296.30    25921.87    439.97 o 
   2   3   1     1311.45     1217.19     24.91 o 
   3   3   1      320.30      429.61      7.73 o 
   4   3   1      171.68      170.02      5.82 o 
   5   3   1     1009.98      845.63     14.97 o 
   6   3   1      364.15      383.73      7.47 o 
   7   3   1     1855.78     1853.16     32.19 o 
   8   3   1      582.05      570.43     12.99 o 
   9   3   1      347.17      365.64     12.89 o 
  10   3   1      155.32      161.84     12.79 o 
  11   3   1        2.07       -5.68      5.68 o 
  12   3   1       60.78       63.66      7.27 o 
 -13   4   1       21.47       23.46      7.56 o 
 -12   4   1        0.73       -2.92      6.34 o 
 -11   4   1        6.39        0.28      4.85 o 
 -10   4   1      220.24      241.57      9.39 o 
  -9   4   1       46.21       45.51      3.59 o 
  -8   4   1      359.60      374.79      8.54 o 
  -7   4   1       20.14       21.55      2.64 o 
  -6   4   1     1311.33     1355.49     25.52 o 
  -5   4   1       24.71        7.63      2.16 o 
  -4   4   1       83.28       88.66      3.42 o 
  -3   4   1     1566.66     1652.36     30.66 o 
  -2   4   1       37.55       24.04      1.80 o 
  -1   4   1     2846.70     2995.47     51.09 o 
   0   4   1     6315.07     7404.98    136.64 o 
   1   4   1     4765.77     5076.70     86.38 o 
   2   4   1     3056.47     2940.56     54.93 o 
   3   4   1     2310.85     2333.91     37.37 o 
   4   4   1      134.85      151.16      3.52 o 
   5   4   1       67.04       69.96      4.62 o 
   6   4   1      180.58      180.79      4.82 o 
   7   4   1       37.52       43.17      2.57 o 
   8   4   1        0.13       -0.08      3.16 o 
   9   4   1       10.86       11.97      4.49 o 
  10   4   1      230.75      254.45     19.66 o 
  11   4   1        5.44       -2.23      5.72 o 
  12   4   1        9.82        7.83      6.80 o 
 -13   5   1      115.93      140.27      9.38 o 
 -12   5   1      147.06      157.34      8.85 o 
 -11   5   1      413.59      412.00     13.11 o 
 -10   5   1       55.00       41.50      4.83 o 
  -9   5   1      516.15      497.84     10.90 o 
  -8   5   1        4.66       11.02      3.42 o 
  -7   5   1     1029.45      974.98     18.87 o 
  -6   5   1     1591.63     1419.84     24.85 o 
  -5   5   1      100.99       82.58      5.18 o 
  -4   5   1     1148.52     1181.04     20.56 o 
  -3   5   1      806.19      821.44     14.44 o 
  -2   5   1       12.76       16.87      1.86 o 
  -1   5   1      395.68      428.68      7.74 o 
   0   5   1      399.44      530.23     10.69 o 
   1   5   1     1651.43     1673.48     28.71 o 
   2   5   1     6573.18     6434.96    102.56 o 
   3   5   1      805.01      778.76     12.86 o 
   4   5   1      386.39      478.89      8.82 o 
   5   5   1     1615.34     1651.97     28.58 o 
   6   5   1      310.06      377.24     10.49 o 
   7   5   1      834.18      858.76     18.41 o 
   8   5   1      589.21      584.41     13.43 o 
   9   5   1     1022.88     1048.03     24.48 o 
  10   5   1      313.38      316.01     10.36 o 
  11   5   1      123.67      130.28      7.55 o 
  12   5   1       46.18       32.00      7.27 o 
 -12   6   1       10.08       16.07      6.99 o 
 -11   6   1       57.21       65.79      5.80 o 
 -10   6   1       16.74       20.15      4.55 o 
  -9   6   1      123.00      137.47      5.56 o 
  -8   6   1       49.95       52.04      3.49 o 
  -7   6   1      364.74      340.76      7.85 o 
  -6   6   1      130.94      121.65      3.92 o 
  -5   6   1       16.60       12.44      2.47 o 
  -4   6   1     1047.99     1111.10     19.46 o 
  -3   6   1       38.32       44.98      3.03 o 
  -2   6   1      176.90      212.57      4.09 o 
  -1   6   1      201.27      191.86      3.98 o 
   0   6   1     1767.69     1937.18     35.70 o 
   1   6   1        0.57       18.24      1.95 o 
   2   6   1     1033.21      992.13     16.17 o 
   3   6   1      479.96      436.48      8.51 o 
   4   6   1        7.90        7.02      1.78 o 
   5   6   1        4.55        6.07      1.85 o 
   6   6   1      543.61      530.57     10.05 o 
   7   6   1        4.48        3.59      3.00 o 
   8   6   1      152.60      156.61      5.50 o 
   9   6   1       62.57       63.34      5.06 o 
  10   6   1        2.36        2.20      5.30 o 
  11   6   1       12.08        1.42      6.02 o 
  12   6   1        2.10       -4.15      6.99 o 
 -12   7   1       89.11       89.50      7.95 o 
 -11   7   1       75.73       67.13      6.06 o 
 -10   7   1      128.73      143.37      8.81 o 
  -9   7   1       55.37       51.09      4.12 o 
  -8   7   1       16.94       20.29      3.39 o 
  -7   7   1      103.83      111.91      4.40 o 
  -6   7   1     1535.46     1502.21     28.30 o 
  -5   7   1      520.60      554.87     10.84 o 
  -4   7   1     1991.91     1891.16     32.69 o 
  -3   7   1      152.51      118.96      3.00 o 
  -2   7   1      767.57      810.70     17.24 o 
  -1   7   1     2344.57     2275.55     39.06 o 
   0   7   1     2083.88     2207.63     37.89 o 
   1   7   1     1882.49     2144.91     36.82 o 
   2   7   1     2581.64     2661.65     45.59 o 
   3   7   1     6264.43     6137.57     98.01 o 
   4   7   1      315.14      367.66      9.27 o 
   5   7   1      667.76      738.72     13.38 o 
   6   7   1     1482.51     1416.86     26.75 o 
   7   7   1      172.18      196.80      5.94 o 
   8   7   1     1322.38     1402.98     29.46 o 
   9   7   1      114.59       98.60      5.26 o 
  10   7   1      283.25      302.83     10.23 o 
  11   7   1      173.24      175.46      8.75 o 
  12   7   1      102.43       93.41      8.15 o 
 -12   8   1        6.15       -4.35      7.24 o 
 -11   8   1       48.44       30.68      5.91 o 
 -10   8   1        8.63        4.03      4.77 o 
  -9   8   1       20.06       24.38      5.05 o 
  -8   8   1        7.29        7.23      3.42 o 
  -7   8   1        3.17        5.11      3.11 o 
  -6   8   1       39.30       54.54      3.19 o 
  -5   8   1        2.11        7.50      2.35 o 
  -4   8   1        1.01       -0.19      1.88 o 
  -3   8   1        2.12        3.70      1.65 o 
  -2   8   1       78.28      117.95      2.93 o 
  -1   8   1      211.90      220.99      4.66 o 
   0   8   1      482.68      499.01      9.16 o 
   1   8   1      694.95      728.18     12.99 o 
   2   8   1       19.79       37.79      1.88 o 
   3   8   1      335.23      322.97     10.74 o 
   4   8   1       10.50        6.12      1.85 o 
   5   8   1      127.80      135.56      4.02 o 
   6   8   1        9.39        7.84      4.25 o 
   7   8   1        3.05        5.53      3.33 o 
   8   8   1       46.09       41.13      4.13 o 
   9   8   1        9.99       -0.48      4.32 o 
  10   8   1        7.63       10.95      5.67 o 
  11   8   1        0.15       -3.41      6.49 o 
  12   8   1        1.61        1.36     15.41 o 
 -12   9   1       79.78       87.01      8.73 o 
 -11   9   1       76.27       74.57      8.33 o 
 -10   9   1      311.42      323.74     15.07 o 
  -9   9   1      633.63      650.81     17.16 o 
  -8   9   1      650.31      601.11     14.02 o 
  -7   9   1      384.30      371.15      8.66 o 
  -6   9   1     1015.71     1092.96     21.11 o 
  -5   9   1     2049.24     2058.08     38.37 o 
  -4   9   1     2094.96     2093.64     38.93 o 
  -3   9   1     1321.67     1337.79     23.42 o 
  -2   9   1     3033.27     3257.10     49.35 o 
  -1   9   1     1231.74     1394.12     24.33 o 
   0   9   1     1516.00     1433.50     24.96 o 
   1   9   1      132.78      114.43      9.07 o 
   2   9   1        6.20       12.73      1.65 o 
   3   9   1     2356.54     2412.46     41.46 o 
   4   9   1      709.65      739.24     13.43 o 
   5   9   1        6.14       11.67      2.55 o 
   6   9   1       20.33       14.72      2.90 o 
   7   9   1        7.47        4.33      3.51 o 
   8   9   1      216.51      233.71      7.23 o 
   9   9   1        1.55        4.66      4.61 o 
  10   9   1       80.80       62.02      8.11 o 
  11   9   1      134.09      135.64      8.43 o 
 -11  10   1        0.50       -1.71      5.99 o 
 -10  10   1        3.34        1.36      5.27 o 
  -9  10   1       54.26       44.27      5.12 o 
  -8  10   1       13.79       18.36      3.89 o 
  -7  10   1       95.88       82.65      4.12 o 
  -6  10   1      572.16      559.27     11.74 o 
  -5  10   1       26.70       28.90      2.89 o 
  -4  10   1      146.95      143.76      4.35 o 
  -3  10   1        6.34        5.65      2.22 o 
  -2  10   1      109.56      133.02      4.49 o 
  -1  10   1       90.71       92.08      3.13 o 
   0  10   1      750.50      836.46     15.01 o 
   1  10   1       18.59       34.04      4.14 o 
   2  10   1       92.84      135.44      4.73 o 
   3  10   1       34.49       44.65      2.44 o 
   4  10   1       47.90       48.78      2.91 o 
   5  10   1      187.67      195.08      5.20 o 
   6  10   1      265.99      251.46      7.81 o 
   7  10   1       10.93        1.87      3.78 o 
   8  10   1        4.85       -4.28      4.28 o 
   9  10   1       29.70       17.21      5.03 o 
  10  10   1        3.68       -0.09      6.37 o 
  11  10   1       15.10        7.88      8.43 o 
 -11  11   1      119.85      111.52      7.66 o 
 -10  11   1      170.95      181.89      7.88 o 
  -9  11   1      291.43      298.33      9.01 o 
  -8  11   1      101.09       96.63      4.96 o 
  -7  11   1      129.45      131.86      5.02 o 
  -6  11   1       75.12       72.31      3.84 o 
  -5  11   1      599.48      599.10     13.57 o 
  -4  11   1      669.95      679.58     14.98 o 
  -3  11   1     1413.33     1471.71     30.29 o 
  -2  11   1      852.21      827.48     16.17 o 
  -1  11   1      888.46      907.75     16.29 o 
   0  11   1      642.76      662.12     16.52 o 
   1  11   1      592.25      585.38     10.99 o 
   2  11   1      939.89      963.68     17.33 o 
   3  11   1      770.57      830.94     16.30 o 
   4  11   1     1023.29      985.33     20.83 o 
   5  11   1      416.95      434.98     10.50 o 
   6  11   1      162.95      158.40      6.30 o 
   7  11   1      485.21      533.96     14.42 o 
   8  11   1      106.31      105.10      6.22 o 
   9  11   1      155.22      147.79      8.72 o 
  10  11   1       19.12       -4.67      9.44 o 
 -10  12   1        8.44       17.76      6.85 o 
  -9  12   1        5.40        2.82      5.91 o 
  -8  12   1        7.23        8.48      4.66 o 
  -7  12   1      182.63      162.98      6.20 o 
  -6  12   1        0.18        0.79      3.69 o 
  -5  12   1        8.49       10.25      3.45 o 
  -4  12   1        1.47       -1.88      3.16 o 
  -3  12   1        5.07        2.95      2.85 o 
  -2  12   1      115.42      104.55      4.14 o 
  -1  12   1        0.92        6.38      2.19 o 
   0  12   1        1.45        0.48      2.36 o 
   1  12   1       26.41       32.78      2.77 o 
   2  12   1        0.40        0.65      2.87 o 
   3  12   1      306.66      313.45      7.51 o 
   4  12   1        5.39        8.21      2.87 o 
   5  12   1       28.09       40.29      3.89 o 
   6  12   1       13.87       16.24      5.25 o 
   7  12   1        1.63        3.94      7.99 o 
   8  12   1       14.53       19.92      6.62 o 
   9  12   1       49.42       34.59      7.60 o 
  10  12   1        0.02       -5.35     10.13 o 
 -10  13   1      171.01      196.34     10.84 o 
  -9  13   1      115.47      122.61      8.76 o 
  -8  13   1      253.18      267.52     10.32 o 
  -7  13   1      179.87      174.95      7.37 o 
  -6  13   1       55.47       65.01      9.11 o 
  -5  13   1       14.32       11.09      4.22 o 
  -4  13   1        3.61        7.63      3.68 o 
  -3  13   1      517.80      540.31     13.96 o 
  -2  13   1      606.38      627.11     21.29 o 
  -1  13   1     1246.68     1192.73     27.77 o 
   0  13   1       15.63       18.83      3.04 o 
   1  13   1      103.49      116.93      4.49 o 
   2  13   1      272.95      282.39      7.83 o 
   3  13   1      147.33      146.76      5.85 o 
   4  13   1      689.43      696.09     31.59 o 
   5  13   1     1047.78     1037.07     28.88 o 
   6  13   1      505.89      530.46     17.09 o 
   7  13   1      276.98      271.09     12.53 o 
   8  13   1       17.74        6.62      6.76 o 
   9  13   1      163.70      137.49     14.57 o 
  10  13   1      161.30      173.01     18.69 o 
  -9  14   1        5.22        4.44      7.72 o 
  -8  14   1        2.14       -0.08      6.81 o 
  -7  14   1        9.23       11.96      5.33 o 
  -6  14   1       80.48       75.57      6.10 o 
  -5  14   1      100.11       87.92      5.59 o 
  -4  14   1       76.67       89.05      7.16 o 
  -3  14   1       32.76       49.06      6.52 o 
  -2  14   1        0.40        2.17      3.68 o 
  -1  14   1       67.14       65.91      4.56 o 
   0  14   1        0.44        1.86      3.58 o 
   1  14   1      168.59      177.79      7.76 o 
   2  14   1        0.08        1.11      5.54 o 
   3  14   1        0.87       -0.24      4.68 o 
   4  14   1       72.16       83.72      6.32 o 
   5  14   1        0.06       -0.65      5.40 o 
   6  14   1       88.81       90.77      8.97 o 
   7  14   1       12.03       16.54      7.87 o 
   8  14   1        2.83       -8.39      8.39 o 
   9  14   1        1.82       -2.94     13.35 o 
  -9  15   1      119.42      129.67     16.80 o 
  -8  15   1      334.96      306.06     15.17 o 
  -7  15   1      184.79      183.63      8.33 o 
  -6  15   1       53.29       63.27      7.84 o 
  -5  15   1       38.04       37.44      5.44 o 
  -4  15   1        2.80        6.38      6.01 o 
  -3  15   1      316.63      334.61     16.45 o 
  -2  15   1      982.27      972.27     27.48 o 
  -1  15   1      361.14      322.04     11.73 o 
   0  15   1      370.48      398.15     13.42 o 
   1  15   1       32.04       45.53      5.71 o 
   2  15   1      109.42      135.84      7.31 o 
   3  15   1       72.15       63.98      7.84 o 
   4  15   1      841.16      892.37     40.57 o 
   5  15   1      406.70      418.62     14.77 o 
   6  15   1      279.34      277.41     14.06 o 
   7  15   1      105.50      109.54     12.71 o 
   8  15   1       12.23       12.43      9.38 o 
  -8  16   1        0.21      -12.08     14.19 o 
  -7  16   1       59.39       52.66      9.91 o 
  -6  16   1        0.43        7.34      9.16 o 
  -5  16   1        0.12       -5.34      6.22 o 
  -4  16   1        7.06       14.73      6.38 o 
  -3  16   1       78.84       74.55      6.78 o 
  -2  16   1       19.25       19.45      5.99 o 
  -1  16   1       19.77       29.98      5.93 o 
   0  16   1       10.33       12.98      5.64 o 
   1  16   1       14.15       10.72      5.59 o 
   2  16   1      156.24      166.38      8.39 o 
   3  16   1      200.65      193.09      9.16 o 
   4  16   1        3.35        4.12      6.31 o 
   5  16   1       29.56       42.99      8.76 o 
   6  16   1        1.90       -5.18      9.03 o 
   7  16   1        1.57      -10.94     14.40 o 
   8  16   1        9.19       13.42     10.35 o 
  -7  17   1       84.33      100.77     18.13 o 
  -6  17   1       70.83       71.30     17.04 o 
  -5  17   1      253.50      258.20     14.54 o 
  -4  17   1      454.55      434.81     19.65 o 
  -3  17   1      289.55      262.63     14.43 o 
  -2  17   1      160.31      156.72      8.96 o 
  -1  17   1       78.66       70.09      7.72 o 
   0  17   1      415.76      413.73     14.73 o 
   1  17   1      323.79      308.96     11.96 o 
   2  17   1      144.00      134.39      8.42 o 
   3  17   1       99.31      123.15      8.45 o 
   4  17   1       70.60       70.52      8.66 o 
   5  17   1       51.06       47.52     13.97 o 
   6  17   1       88.52       72.98     10.72 o 
   7  17   1       60.57       48.49     11.01 o 
  -6  18   1        6.58        0.72     13.53 o 
  -5  18   1       17.76       10.34     10.21 o 
  -4  18   1        4.31        5.63      9.76 o 
  -3  18   1        0.99       -0.16      9.32 o 
  -2  18   1       10.11       10.03      9.23 o 
  -1  18   1       14.98       10.39      9.08 o 
   0  18   1        8.63        1.38      7.11 o 
   1  18   1      146.22      148.37     15.91 o 
   2  18   1        3.55       -5.12      7.11 o 
   3  18   1        0.15        0.22      7.40 o 
   4  18   1        0.41       -1.81      7.71 o 
   5  18   1        0.01       -4.59      9.91 o 
   6  18   1        6.80       -0.46     10.60 o 
  -5  19   1       48.34       26.66     15.25 o 
  -4  19   1      234.11      218.70     14.99 o 
  -3  19   1      225.83      239.50     17.28 o 
  -2  19   1       78.06       80.11     11.49 o 
  -1  19   1      159.22      180.78     13.54 o 
   0  19   1       95.35      121.77     20.29 o 
   1  19   1      154.75      143.76     14.68 o 
   2  19   1      139.80      160.42     13.39 o 
   3  19   1      185.32      199.70     23.16 o 
   4  19   1       47.71       71.55     17.20 o 
  -3  20   1        2.23        7.38     11.84 o 
  -2  20   1       71.37       75.81     12.69 o 
  -1  20   1       71.33       69.15     12.72 o 
   0  20   1        3.97        6.20     11.81 o 
   1  20   1        0.05       -6.51     11.12 o 
   2  20   1        3.82        8.62     12.39 o 
 -13   0   2      110.87       99.93     14.05 o 
 -12   0   2      167.25      215.82     13.15 o 
 -11   0   2      370.17      383.51     11.80 o 
 -10   0   2     1115.03     1154.10     31.94 o 
  -9   0   2      634.87      607.61     15.60 o 
  -8   0   2      349.16      340.72      9.78 o 
  -7   0   2      828.72      964.12     26.43 o 
  -6   0   2        3.33        0.77      4.76 o 
  -5   0   2     1773.80     1623.41     42.77 o 
  -4   0   2     4286.17     3425.77    130.59 o 
  -3   0   2     2451.42     3058.92     79.22 o 
  -2   0   2      967.26     1272.53     29.03 o 
  -1   0   2       30.93      106.83      3.70 o 
   0   0   2     7627.85     7809.20    249.95 o 
   1   0   2      148.71      100.34      4.62 o 
   2   0   2     7430.11     6768.52    152.53 o 
   3   0   2     1035.66      981.59     25.96 o 
   4   0   2     3996.88     3703.32     83.60 o 
   5   0   2      204.70      218.06      6.02 o 
   6   0   2      269.56      247.55      8.61 o 
   7   0   2      175.05      192.55      9.02 o 
   8   0   2      574.73      620.24     22.41 o 
   9   0   2      854.03      838.09     36.72 o 
  10   0   2      252.76      247.42     18.31 o 
  11   0   2      607.60      649.73     34.40 o 
  12   0   2        9.76        3.14      9.53 o 
 -13   1   2        0.35       -1.05      7.06 o 
 -12   1   2        0.72       -5.07      5.47 o 
 -11   1   2       51.89       61.09      4.06 o 
 -10   1   2        0.10       -2.41      3.14 o 
  -9   1   2       16.66        7.05      2.98 o 
  -8   1   2       25.53       23.03      2.74 o 
  -7   1   2       89.99       94.67      3.24 o 
  -6   1   2       98.08       85.71      3.54 o 
  -5   1   2       42.89       66.16      2.53 o 
  -4   1   2      464.94      379.32      8.25 o 
  -3   1   2      310.56      167.88      6.38 o 
  -2   1   2     2864.09     2545.76     40.60 o 
  -1   1   2     2275.80     2130.97     39.08 o 
   0   1   2     1936.23     2143.46     43.23 o 
   1   1   2     4466.45     4507.08     82.37 o 
   2   1   2        8.44       18.88      3.74 o 
   3   1   2      492.89      449.30      8.07 o 
   4   1   2        6.73       11.74      1.23 o 
   5   1   2        7.31       15.43      1.51 o 
   6   1   2       49.61       40.29      1.89 o 
   7   1   2       24.80       28.22      2.68 o 
   8   1   2       26.47       33.46      4.10 o 
   9   1   2        0.10       -0.36      4.33 o 
  10   1   2       43.69       41.58      5.49 o 
  11   1   2       12.02        7.91      5.90 o 
  12   1   2        1.74        1.19      6.75 o 
 -13   2   2       82.22      104.56      8.36 o 
 -12   2   2      148.66      166.08      7.47 o 
 -11   2   2      231.80      255.40      6.81 o 
 -10   2   2      565.01      624.22     12.38 o 
  -9   2   2      123.58      128.03      4.40 o 
  -8   2   2      448.48      458.10      9.18 o 
  -7   2   2      659.82      698.31     12.85 o 
  -6   2   2     2849.28     2890.89     49.43 o 
  -5   2   2     1508.35     1469.40     25.38 o 
  -4   2   2     3056.89     3202.17     58.01 o 
  -3   2   2     3953.50     4021.20     68.20 o 
  -2   2   2     1314.44     1539.37     26.29 o 
  -1   2   2     7400.89     7771.82    131.20 o 
   0   2   2      394.22      388.51      7.47 o 
   1   2   2     3156.46     3220.60     58.79 o 
   2   2   2     2412.53     2277.38     41.96 o 
   3   2   2     2538.46     2475.05     45.55 o 
   4   2   2      404.81      393.55     11.85 o 
   5   2   2      404.88      433.41     11.44 o 
   6   2   2      758.68      754.91     16.13 o 
   7   2   2      213.26      225.61      7.22 o 
   8   2   2      128.39      132.88      6.00 o 
   9   2   2       92.41       94.30      5.69 o 
  10   2   2      217.06      214.25      8.68 o 
  11   2   2      144.03      150.50     12.22 o 
  12   2   2       49.79       27.60      7.08 o 
 -13   3   2       22.70       19.36      7.43 o 
 -12   3   2        0.41       -4.05      5.45 o 
 -11   3   2       67.26       78.13      4.65 o 
 -10   3   2       76.77       63.06      6.12 o 
  -9   3   2      154.15      147.82      4.69 o 
  -8   3   2       71.06       59.17      4.08 o 
  -7   3   2      148.82      148.79      4.03 o 
  -6   3   2      158.73      117.08      4.30 o 
  -5   3   2     1248.91     1171.78     20.42 o 
  -4   3   2      227.06      141.84      8.79 o 
  -3   3   2      893.72     1267.62     36.58 o 
  -2   3   2      341.81      240.70      8.10 o 
  -1   3   2       23.12       11.66      0.96 o 
   0   3   2     4857.16     5153.71    116.82 o 
   1   3   2      520.56      459.79     13.81 o 
   2   3   2     3143.92     3150.40     53.55 o 
   3   3   2      614.01      637.93     11.37 o 
   4   3   2       21.86       33.28      2.59 o 
   5   3   2      115.84       68.46      2.60 o 
   6   3   2       39.65       46.16      2.77 o 
   7   3   2      136.61      134.73      4.20 o 
   8   3   2        0.10       -1.19      3.38 o 
   9   3   2       36.33       46.15      4.96 o 
  10   3   2        3.00       -4.83      5.08 o 
  11   3   2        0.60        1.24      5.90 o 
  12   3   2        5.93       10.20      6.92 o 
 -13   4   2       17.46       11.83      7.64 o 
 -12   4   2       99.25       80.42      9.78 o 
 -11   4   2      265.22      249.92      7.53 o 
 -10   4   2       84.77       98.04      5.61 o 
  -9   4   2       31.17       54.49      3.79 o 
  -8   4   2       49.91       55.14      5.86 o 
  -7   4   2       73.83       61.72      2.97 o 
  -6   4   2     1304.28     1357.30     23.73 o 
  -5   4   2      546.58      573.06     17.86 o 
  -4   4   2      387.42      520.15      9.50 o 
  -3   4   2     2762.38     2380.74     40.74 o 
  -2   4   2      144.57      103.70      2.69 o 
  -1   4   2      587.29      690.33     12.98 o 
   0   4   2     7353.71     7538.45    171.05 o 
   1   4   2     4509.69     4853.16     97.50 o 
   2   4   2     7283.72     7527.01    127.63 o 
   3   4   2     1739.48     1699.08     29.38 o 
   4   4   2      549.18      672.56     11.21 o 
   5   4   2     2145.24     2107.27     39.25 o 
   6   4   2     1295.94     1246.05     23.74 o 
   7   4   2     1341.47     1306.51     25.02 o 
   8   4   2      545.91      529.01     13.93 o 
   9   4   2      293.85      318.53     10.10 o 
  10   4   2      159.13      148.52      7.37 o 
  11   4   2       14.79        7.61      6.34 o 
  12   4   2       52.87       44.33      7.48 o 
 -13   5   2       13.03       10.57      7.67 o 
 -12   5   2        0.00       -3.56      5.82 o 
 -11   5   2       42.52       38.26      5.35 o 
 -10   5   2      207.90      214.09      6.54 o 
  -9   5   2      209.69      189.75      5.75 o 
  -8   5   2      175.31      179.84      5.84 o 
  -7   5   2        3.37        2.42      2.64 o 
  -6   5   2      120.13      137.97      5.16 o 
  -5   5   2      365.46      415.51      8.61 o 
  -4   5   2       93.43      141.86      4.27 o 
  -3   5   2     1448.02     1434.11     24.75 o 
  -2   5   2      595.43      520.39     15.13 o 
  -1   5   2       33.22       47.43      1.66 o 
   0   5   2     3316.92     4013.35     91.30 o 
   1   5   2     1216.40     1363.62     23.71 o 
   2   5   2      510.02      510.62      8.56 o 
   3   5   2      109.11      142.24      4.22 o 
   4   5   2      128.95      126.67      4.93 o 
   5   5   2      202.97      204.19      7.37 o 
   6   5   2      629.39      622.36     12.55 o 
   7   5   2       17.93       14.68      3.30 o 
   8   5   2       18.95       18.06      4.21 o 
   9   5   2       85.27       80.80      6.83 o 
  10   5   2       17.01       17.69      5.62 o 
  11   5   2        3.98       -3.04      6.25 o 
  12   5   2        0.75       -5.15      7.20 o 
 -12   6   2      113.87      106.35      9.57 o 
 -11   6   2      224.95      233.93      8.28 o 
 -10   6   2       16.60       14.59      4.13 o 
  -9   6   2      392.08      440.20     10.20 o 
  -8   6   2      525.43      531.47     11.36 o 
  -7   6   2      655.86      621.27     12.71 o 
  -6   6   2      265.29      261.77      6.45 o 
  -5   6   2      986.55     1021.67     18.13 o 
  -4   6   2      500.04      460.23      9.85 o 
  -3   6   2      472.40      461.20      8.02 o 
  -2   6   2     2690.04     2408.76     41.18 o 
  -1   6   2       21.30       16.22      1.39 o 
   0   6   2     3307.94     4044.48     81.77 o 
   1   6   2     1372.54     1684.46     31.58 o 
   2   6   2      824.93      920.14     15.04 o 
   3   6   2      452.41      515.48      8.80 o 
   4   6   2     1119.56     1189.57     19.50 o 
   5   6   2     1109.25     1068.69     18.88 o 
   6   6   2      132.59      119.25      4.00 o 
   7   6   2      505.65      464.08     13.43 o 
   8   6   2      550.45      570.25     14.92 o 
   9   6   2      343.81      352.10     10.96 o 
  10   6   2      145.64      143.07      7.47 o 
  11   6   2       43.11       23.21      6.48 o 
  12   6   2       58.97       71.30      8.18 o 
 -12   7   2        0.72        0.26      6.17 o 
 -11   7   2       17.22       15.03      5.46 o 
 -10   7   2        2.38       -0.43      4.19 o 
  -9   7   2      136.54      150.34      5.42 o 
  -8   7   2       57.07       80.41      5.65 o 
  -7   7   2      155.44      145.56      4.60 o 
  -6   7   2      213.82      197.89      6.08 o 
  -5   7   2      226.61      234.74      5.77 o 
  -4   7   2       51.58       34.36      2.13 o 
  -3   7   2        7.21       12.39      1.63 o 
  -2   7   2       47.16       47.54      3.88 o 
  -1   7   2       66.64       78.28      3.09 o 
   0   7   2      738.89      882.59     15.48 o 
   1   7   2      122.79      166.81      4.15 o 
   2   7   2      281.99      265.90     15.63 o 
   3   7   2      487.78      539.27     11.48 o 
   4   7   2      613.96      604.13     11.09 o 
   5   7   2       59.87       42.22      2.41 o 
   6   7   2      269.34      279.98      9.30 o 
   7   7   2      218.82      220.02      7.68 o 
   8   7   2        6.40        6.63      3.81 o 
   9   7   2       62.04       59.60     11.24 o 
  10   7   2       18.33       13.74      5.81 o 
  11   7   2       30.11       16.63      6.84 o 
 -12   8   2      119.35      121.26      7.80 o 
 -11   8   2       25.94       17.19      5.88 o 
 -10   8   2       96.82       85.83      5.25 o 
  -9   8   2      512.71      534.68     12.01 o 
  -8   8   2      495.96      507.34     11.19 o 
  -7   8   2      801.46      856.24     17.00 o 
  -6   8   2      460.09      483.75     10.25 o 
  -5   8   2     1211.51     1156.88     22.05 o 
  -4   8   2     1076.04     1051.78     18.62 o 
  -3   8   2       87.98      126.50      3.07 o 
  -2   8   2     1876.89     2017.48     37.38 o 
  -1   8   2     1064.78      983.29     18.62 o 
   0   8   2     1345.68     1439.88     26.80 o 
   1   8   2     1454.08     1588.36     27.47 o 
   2   8   2       73.73       60.25      3.07 o 
   3   8   2     2014.83     2053.00     33.17 o 
   4   8   2      429.48      376.40      7.54 o 
   5   8   2      248.72      248.69      5.75 o 
   6   8   2      210.12      226.75      6.50 o 
   7   8   2      204.16      208.87      6.43 o 
   8   8   2      293.34      304.80      8.70 o 
   9   8   2      217.66      199.64      8.08 o 
  10   8   2      150.85      140.28      7.91 o 
  11   8   2       32.56       26.15      8.31 o 
 -12   9   2        0.67        2.46      6.85 o 
 -11   9   2        0.22        1.17      5.95 o 
 -10   9   2        2.51        5.12      4.72 o 
  -9   9   2        7.66        3.23      4.27 o 
  -8   9   2       74.13       84.57      4.46 o 
  -7   9   2       39.45       53.50      3.79 o 
  -6   9   2        4.96        3.28      2.86 o 
  -5   9   2       59.50       68.19      3.19 o 
  -4   9   2       32.89       33.07      2.52 o 
  -3   9   2       94.25       88.62      2.71 o 
  -2   9   2      121.43      129.94      3.66 o 
  -1   9   2       51.50       60.97      3.12 o 
   0   9   2        5.82        5.12      2.01 o 
   1   9   2       93.62      102.75      7.88 o 
   2   9   2      342.03      341.37      7.90 o 
   3   9   2       20.72       24.34      1.94 o 
   4   9   2      357.14      341.51      6.63 o 
   5   9   2        0.05       -0.80      2.82 o 
   6   9   2      147.41      130.32      4.89 o 
   7   9   2       57.87       74.48      4.45 o 
   8   9   2        1.37       -2.47      4.14 o 
   9   9   2      112.91      118.04      8.15 o 
  10   9   2       42.88       34.50      7.68 o 
  11   9   2        9.65       12.92      8.24 o 
 -11  10   2       28.89       18.45      6.28 o 
 -10  10   2      150.69      149.21      7.10 o 
  -9  10   2      402.97      374.51     11.06 o 
  -8  10   2      127.30      122.49      5.12 o 
  -7  10   2      384.99      401.59      9.38 o 
  -6  10   2      508.64      512.42     10.96 o 
  -5  10   2     1600.81     1426.88     29.56 o 
  -4  10   2     1168.53     1090.06     22.88 o 
  -3  10   2      234.58      290.37      7.45 o 
  -2  10   2      494.98      473.13      9.84 o 
  -1  10   2     1144.04     1137.26     21.80 o 
   0  10   2     1918.42     1783.22     30.95 o 
   1  10   2      539.88      573.90     10.73 o 
   2  10   2      623.71      673.38     12.40 o 
   3  10   2      658.40      668.17     12.37 o 
   4  10   2      261.89      266.01      7.03 o 
   5  10   2       29.06       20.72      5.97 o 
   6  10   2      394.25      387.04     13.11 o 
   7  10   2      336.40      369.48     12.94 o 
   8  10   2      141.09      126.13      7.73 o 
   9  10   2      102.26       91.14      9.75 o 
  10  10   2       13.94        4.60      9.20 o 
 -11  11   2        0.02       -3.58      7.13 o 
 -10  11   2       20.28       21.38      6.56 o 
  -9  11   2        0.82        2.96      4.95 o 
  -8  11   2      134.34      136.18      7.30 o 
  -7  11   2       41.13       43.72      5.07 o 
  -6  11   2        0.21       -2.43      3.55 o 
  -5  11   2       21.23       15.08      3.34 o 
  -4  11   2      126.69      126.99      4.66 o 
  -3  11   2        9.60       17.90      2.93 o 
  -2  11   2     1035.85      977.63     18.90 o 
  -1  11   2        1.90        3.90      2.32 o 
   0  11   2       24.52       29.23      2.35 o 
   1  11   2        8.61        9.73      2.33 o 
   2  11   2        0.82        2.85      2.77 o 
   3  11   2        4.12        6.88      3.29 o 
   4  11   2      109.45      106.77      7.77 o 
   5  11   2        2.29        4.87      4.48 o 
   6  11   2        0.64        1.00      5.08 o 
   7  11   2      254.65      265.95     10.41 o 
   8  11   2       15.78       24.83      6.51 o 
   9  11   2       27.01       14.97      9.09 o 
  10  11   2        1.20       -8.57      9.57 o 
 -10  12   2       82.81       78.02      7.64 o 
  -9  12   2       92.66       89.54      6.34 o 
  -8  12   2      454.94      451.50     11.99 o 
  -7  12   2      177.72      192.36      6.87 o 
  -6  12   2      353.59      354.68      9.63 o 
  -5  12   2      110.46      126.63      5.07 o 
  -4  12   2      264.10      266.53      7.35 o 
  -3  12   2      380.54      372.79      9.32 o 
  -2  12   2      362.57      372.43      9.21 o 
  -1  12   2     1109.69     1018.38     21.80 o 
   0  12   2      416.23      458.12     10.95 o 
   1  12   2      295.64      268.97      7.42 o 
   2  12   2      191.70      227.00      8.49 o 
   3  12   2       19.68       14.62      3.23 o 
   4  12   2      583.25      600.03     15.52 o 
   5  12   2     1015.56     1096.13     30.47 o 
   6  12   2      190.75      162.47      8.22 o 
   7  12   2       84.78       97.92      7.50 o 
   8  12   2      112.72      109.04      9.88 o 
   9  12   2       31.37       36.48      9.97 o 
  10  12   2       86.48      104.90     17.99 o 
 -10  13   2       10.65       12.74      7.24 o 
  -9  13   2        0.01       -3.13      5.72 o 
  -8  13   2        7.29        1.27      5.26 o 
  -7  13   2        0.40        0.03      4.71 o 
  -6  13   2        0.38        2.43      4.21 o 
  -5  13   2        3.53        5.84      3.94 o 
  -4  13   2        7.47        7.90      3.63 o 
  -3  13   2       43.68       45.05      4.47 o 
  -2  13   2       22.52       32.30      4.34 o 
  -1  13   2        5.16        1.63      3.65 o 
   0  13   2        3.79        7.57      3.35 o 
   1  13   2      649.40      694.57     15.61 o 
   2  13   2        8.96        4.28      3.37 o 
   3  13   2       17.51       13.06      4.28 o 
   4  13   2       71.52       88.32      5.37 o 
   5  13   2        1.71       -1.11      5.45 o 
   6  13   2        4.07        2.09      5.77 o 
   7  13   2       15.86       10.09      6.53 o 
   8  13   2        2.64        1.59      7.06 o 
   9  13   2        0.02       14.49     10.57 o 
  -9  14   2       89.75       86.62     10.63 o 
  -8  14   2      223.56      188.87      9.83 o 
  -7  14   2       43.05       40.58      6.94 o 
  -6  14   2        2.46        2.13      5.76 o 
  -5  14   2       15.95       10.80      8.35 o 
  -4  14   2      166.20      175.99      8.15 o 
  -3  14   2     1004.14      984.70     27.64 o 
  -2  14   2      350.43      312.23     11.43 o 
  -1  14   2      489.95      485.12     15.35 o 
   0  14   2       70.90       88.87      6.12 o 
   1  14   2      187.74      216.13      8.75 o 
   2  14   2      411.28      416.44     14.03 o 
   3  14   2      339.49      305.96     11.25 o 
   4  14   2      933.24      968.56     27.43 o 
   5  14   2      709.77      693.61     41.19 o 
   6  14   2      176.22      163.27     12.84 o 
   7  14   2       67.30       41.59      9.71 o 
   8  14   2      141.37      179.41     20.17 o 
   9  14   2      118.67      100.75     16.67 o 
  -9  15   2        4.84        6.81     10.28 o 
  -8  15   2        5.86       14.91      7.72 o 
  -7  15   2       12.58       14.70      6.98 o 
  -6  15   2       23.85       16.21      6.54 o 
  -5  15   2       41.53       39.90      6.56 o 
  -4  15   2       39.07       34.25      6.10 o 
  -3  15   2        0.05        1.71      6.63 o 
  -2  15   2      245.93      274.57     20.41 o 
  -1  15   2        6.33        1.03      5.31 o 
   0  15   2        0.09       -3.09      5.11 o 
   1  15   2       14.01        8.77      5.20 o 
   2  15   2      105.50      119.84     14.93 o 
   3  15   2       41.51       29.72      8.98 o 
   4  15   2       30.51       44.59      7.94 o 
   5  15   2        4.02        4.00      7.43 o 
   6  15   2        2.26        5.52      8.10 o 
   7  15   2        0.91       -4.03      8.62 o 
   8  15   2        0.28       -2.38     10.04 o 
  -8  16   2       92.30       68.47      9.26 o 
  -7  16   2      233.02      213.24     11.08 o 
  -6  16   2      127.94      128.71      8.93 o 
  -5  16   2       77.46       63.74      7.39 o 
  -4  16   2      127.17      136.61     10.60 o 
  -3  16   2      404.50      394.57     14.45 o 
  -2  16   2      624.62      635.27     19.79 o 
  -1  16   2      754.39      828.88     29.80 o 
   0  16   2      397.44      372.06     13.46 o 
   1  16   2       84.53       82.36      9.46 o 
   2  16   2      129.64      116.24      7.83 o 
   3  16   2      178.33      193.26      9.46 o 
   4  16   2      234.82      266.91     15.21 o 
   5  16   2      175.76      148.85     27.89 o 
   6  16   2      330.32      330.79     16.06 o 
   7  16   2       63.48       65.78     10.67 o 
  -7  17   2        4.44       -0.51      8.39 o 
  -6  17   2        8.48       10.86      8.04 o 
  -5  17   2        0.35       -1.99      7.33 o 
  -4  17   2       12.46        6.07      9.30 o 
  -3  17   2       10.72        9.50      6.89 o 
  -2  17   2       24.08       16.02      6.93 o 
  -1  17   2       12.92        6.23      6.64 o 
   0  17   2       39.41       48.81      7.13 o 
   1  17   2       28.01       41.76      7.06 o 
   2  17   2       18.15       16.51      7.03 o 
   3  17   2       11.40        8.18      6.92 o 
   4  17   2        8.44        6.09      8.96 o 
   5  17   2        0.02       -4.74      9.18 o 
   6  17   2        0.01       -5.59      9.74 o 
  -6  18   2      143.04      146.06     13.74 o 
  -5  18   2      150.73      141.84     12.83 o 
  -4  18   2       30.29       19.61      8.30 o 
  -3  18   2       21.48       11.72      7.97 o 
  -2  18   2      175.42      224.03     11.28 o 
  -1  18   2      120.57      138.64      9.46 o 
   0  18   2       54.48       38.13      7.77 o 
   1  18   2       90.40      101.96      8.77 o 
   2  18   2       59.94       55.66      8.30 o 
   3  18   2       53.32       58.17      8.63 o 
   4  18   2       11.69       14.01     10.08 o 
   5  18   2       53.25       61.82     11.26 o 
  -4  19   2        0.14       -6.97     11.33 o 
  -3  19   2        3.41       -2.57      8.58 o 
  -2  19   2        0.79       -0.78      8.67 o 
  -1  19   2       49.20       52.19      8.80 o 
   0  19   2        4.68        5.18      8.24 o 
   1  19   2        0.06        5.93      8.48 o 
   2  19   2       26.46       28.65      8.84 o 
   3  19   2        0.11       11.77     10.90 o 
   4  19   2       28.23       25.17     11.44 o 
  -2  20   2      134.29      147.93     14.13 o 
  -1  20   2       19.21       19.66     11.89 o 
   0  20   2       64.98       64.13     12.45 o 
   1  20   2      101.79      100.94     10.50 o 
 -13   1   3       55.18       52.22      7.03 o 
 -12   1   3      102.92      113.80      5.20 o 
 -11   1   3      432.70      425.96      9.09 o 
 -10   1   3      537.14      539.94     13.18 o 
  -9   1   3     1625.97     1650.02     29.11 o 
  -8   1   3       22.31       31.27      2.91 o 
  -7   1   3       67.19       75.55      4.82 o 
  -6   1   3     1714.67     1521.62     28.63 o 
  -5   1   3     2039.82     1943.46     36.13 o 
  -4   1   3     1765.58     2078.73     38.49 o 
  -3   1   3     2362.14     2798.37     47.80 o 
  -2   1   3     1261.31     1194.74     22.20 o 
  -1   1   3     1831.79     1414.59     28.62 o 
   0   1   3      496.81      519.69      9.98 o 
   1   1   3      421.04      483.40      9.33 o 
   2   1   3     1163.13     1142.55     19.72 o 
   3   1   3     4010.46     3780.87     69.53 o 
   4   1   3      744.65      719.36     15.19 o 
   5   1   3       54.57       47.50      1.92 o 
   6   1   3      394.70      421.40     16.09 o 
   7   1   3      498.31      486.67     12.85 o 
   8   1   3      165.35      161.35      8.15 o 
   9   1   3      341.09      324.36     18.28 o 
  10   1   3      187.33      179.83      7.94 o 
  11   1   3      226.26      238.03     11.10 o 
  12   1   3       48.35       34.50      7.77 o 
 -13   2   3        9.04       11.94      6.73 o 
 -12   2   3        7.91       18.35      4.47 o 
 -11   2   3       19.37       17.62      3.89 o 
 -10   2   3      205.53      218.63      6.06 o 
  -9   2   3        0.30       -2.50      3.29 o 
  -8   2   3      112.37      114.48      5.82 o 
  -7   2   3       22.94       11.30      2.48 o 
  -6   2   3        0.89       -0.69      2.08 o 
  -5   2   3        3.57        2.29      2.42 o 
  -4   2   3        8.21        2.98      1.66 o 
  -3   2   3       44.41       41.45      2.03 o 
  -2   2   3     2346.23     1936.94     33.15 o 
  -1   2   3     2026.95     1911.53     35.22 o 
   0   2   3      219.85      158.62      3.36 o 
   1   2   3      804.62      701.38     12.26 o 
   2   2   3      127.54      103.94      2.88 o 
   3   2   3        0.32        1.77      1.42 o 
   4   2   3        0.09        2.36      1.77 o 
   5   2   3      269.48      244.02      6.18 o 
   6   2   3       27.09       12.53      2.71 o 
   7   2   3      352.21      367.81     10.47 o 
   8   2   3       72.17       71.27      7.60 o 
   9   2   3      113.88      117.39      9.22 o 
  10   2   3        2.07       -2.16      5.49 o 
  11   2   3        2.65       -0.56      6.30 o 
  12   2   3        0.03        4.87      7.41 o 
 -13   3   3       49.15       59.06      7.14 o 
 -12   3   3       54.94       52.76      5.18 o 
 -11   3   3      181.45      208.53      9.84 o 
 -10   3   3      259.96      255.71      6.68 o 
  -9   3   3        3.13        0.76      3.04 o 
  -8   3   3      609.46      609.47     12.21 o 
  -7   3   3       88.75       95.20      4.80 o 
  -6   3   3      530.14      606.73     11.41 o 
  -5   3   3       81.93       90.94      4.07 o 
  -4   3   3     1638.92     1472.88     25.48 o 
  -3   3   3     1441.07     1390.43     22.52 o 
  -2   3   3     1533.35     1667.00     26.73 o 
  -1   3   3      853.89      974.86     20.83 o 
   0   3   3     1100.99      965.57     18.11 o 
   1   3   3      929.48     1000.19     32.90 o 
   2   3   3     1550.04     1600.42     27.46 o 
   3   3   3     2573.96     2570.99     47.52 o 
   4   3   3     1509.19     1509.29     28.25 o 
   5   3   3     2207.31     2148.33     43.66 o 
   6   3   3      381.83      368.64      9.51 o 
   7   3   3       39.02       31.79      4.01 o 
   8   3   3      635.64      665.87     16.94 o 
   9   3   3      228.48      251.16      8.74 o 
  10   3   3      274.33      264.15      9.60 o 
  11   3   3      120.23      122.34      9.94 o 
 -13   4   3        0.06       -3.76      6.96 o 
 -12   4   3        0.56       -2.23      5.19 o 
 -11   4   3        5.10        2.83      4.60 o 
 -10   4   3        0.01       -1.38      3.95 o 
  -9   4   3        7.53        2.11      3.24 o 
  -8   4   3      319.03      329.43      8.87 o 
  -7   4   3        1.82        2.64      2.44 o 
  -6   4   3        0.17       -0.16      2.17 o 
  -5   4   3      814.35      883.88     15.75 o 
  -4   4   3       70.84       58.28      3.55 o 
  -3   4   3      263.21      287.98      8.07 o 
  -2   4   3        4.16        2.34      1.25 o 
  -1   4   3     1030.93     1002.75     20.65 o 
   0   4   3        5.83        1.68      1.41 o 
   1   4   3      183.77      186.08      9.03 o 
   2   4   3      608.47      576.00     10.28 o 
   3   4   3      272.02      251.41      5.64 o 
   4   4   3      530.88      478.03      9.70 o 
   5   4   3       93.47       98.53      3.86 o 
   6   4   3        5.79        9.75      2.51 o 
   7   4   3      156.48      146.71      5.80 o 
   8   4   3        4.10        3.14      4.34 o 
   9   4   3       15.84        9.43      4.96 o 
  10   4   3       13.87       13.38      5.78 o 
  11   4   3        0.27       -4.73      6.58 o 
 -12   5   3       94.52      102.77      7.09 o 
 -11   5   3       88.13       98.85      5.66 o 
 -10   5   3      150.37      198.22      6.54 o 
  -9   5   3        9.11       12.87      3.64 o 
  -8   5   3      489.62      461.39     10.26 o 
  -7   5   3      685.10      691.59     14.03 o 
  -6   5   3      324.79      397.55      8.07 o 
  -5   5   3     2214.76     2248.06     38.66 o 
  -4   5   3     1235.70     1120.73     19.65 o 
  -3   5   3     2523.59     2235.32     38.35 o 
  -2   5   3     2270.93     2406.16     44.26 o 
  -1   5   3      601.85      818.93     28.17 o 
   0   5   3     8803.68     8808.64    162.38 o 
   1   5   3     1510.18     1469.92     27.54 o 
   2   5   3     3000.30     2958.09     54.81 o 
   3   5   3      170.08      207.60      8.13 o 
   4   5   3     1931.96     1821.84     33.96 o 
   5   5   3      885.09      802.43     17.14 o 
   6   5   3      331.88      314.15     14.51 o 
   7   5   3      166.25      156.48      9.74 o 
   8   5   3      207.78      231.50      8.09 o 
   9   5   3       39.82       42.46      5.48 o 
  10   5   3       31.32       29.89      6.16 o 
  11   5   3       42.15       39.16      7.04 o 
 -12   6   3        3.45       -3.06      6.34 o 
 -11   6   3        0.52       -0.05      4.89 o 
 -10   6   3       76.51       87.58      5.08 o 
  -9   6   3       11.43        5.33      3.92 o 
  -8   6   3       17.95       15.75      3.47 o 
  -7   6   3      457.20      422.53      9.44 o 
  -6   6   3      220.51      225.96      5.91 o 
  -5   6   3       34.68       29.06      2.86 o 
  -4   6   3       19.27        8.70      2.07 o 
  -3   6   3      104.35       95.38      2.79 o 
  -2   6   3     1579.05     1518.03     26.19 o 
  -1   6   3       34.68       15.24      2.08 o 
   0   6   3      466.51      414.05     17.90 o 
   1   6   3        2.81        9.94      1.87 o 
   2   6   3       58.76       78.91      2.66 o 
   3   6   3       56.60       53.96      2.14 o 
   4   6   3      191.38      173.46      4.51 o 
   5   6   3      116.50      106.19      3.70 o 
   6   6   3      167.78      153.39      5.07 o 
   7   6   3      518.10      539.55     22.17 o 
   8   6   3       18.93       19.72      4.63 o 
   9   6   3        8.84        0.83      5.23 o 
  10   6   3       35.26       41.37      7.32 o 
  11   6   3        0.27        3.92      7.89 o 
 -12   7   3       82.36       68.85      7.16 o 
 -11   7   3       66.15       59.80      5.62 o 
 -10   7   3      259.50      260.44      7.71 o 
  -9   7   3      694.18      724.03     15.16 o 
  -8   7   3      378.60      355.35     10.24 o 
  -7   7   3      671.55      644.22     13.28 o 
  -6   7   3       80.56       86.77      4.61 o 
  -5   7   3      959.17     1000.36     19.28 o 
  -4   7   3      914.06      816.59     14.68 o 
  -3   7   3      895.02      902.23     15.04 o 
  -2   7   3      917.14      974.63     18.53 o 
  -1   7   3      531.54      458.90     10.34 o 
   0   7   3       69.21       90.20      4.76 o 
   1   7   3      854.33      830.20     18.82 o 
   2   7   3      640.24      620.76     12.28 o 
   3   7   3      913.27      894.79     19.06 o 
   4   7   3      275.91      263.89      6.35 o 
   5   7   3      152.57      190.00      5.07 o 
   6   7   3       20.09       18.77      3.79 o 
   7   7   3      709.81      720.54     18.07 o 
   8   7   3      127.99      108.83      7.14 o 
   9   7   3      257.26      218.01     10.02 o 
  10   7   3      134.71      151.89      9.59 o 
  11   7   3       12.86        8.70      8.42 o 
 -12   8   3        0.00       -0.69      6.67 o 
 -11   8   3       25.41        8.27      5.39 o 
 -10   8   3        6.56        5.83      4.70 o 
  -9   8   3       99.21       91.27      4.98 o 
  -8   8   3       18.46       13.35      3.73 o 
  -7   8   3        9.09        5.70      3.62 o 
  -6   8   3        7.30        2.53      2.86 o 
  -5   8   3      443.18      480.52     11.23 o 
  -4   8   3       29.48       37.13      3.16 o 
  -3   8   3        8.56        7.08      1.86 o 
  -2   8   3        2.00        2.28      1.82 o 
  -1   8   3       92.14       97.12      4.02 o 
   0   8   3       83.62      128.20      8.76 o 
   1   8   3     1295.76     1386.88     28.85 o 
   2   8   3      243.90      236.85      5.81 o 
   3   8   3       36.81       30.44      2.40 o 
   4   8   3       15.06       18.72      2.84 o 
   5   8   3       64.53       64.23      3.98 o 
   6   8   3        0.46        1.10      3.74 o 
   7   8   3       55.52       52.78      4.74 o 
   8   8   3       21.81       14.75      5.82 o 
   9   8   3        0.12        0.47      6.56 o 
  10   8   3       43.46       42.85      8.03 o 
  11   8   3       10.51       11.80      8.48 o 
 -11   9   3       45.46       48.41      5.94 o 
 -10   9   3       65.93       64.96      5.37 o 
  -9   9   3      135.00      139.20      5.81 o 
  -8   9   3      150.64      189.86      6.10 o 
  -7   9   3     1088.14     1069.36     20.97 o 
  -6   9   3      259.88      250.82      6.56 o 
  -5   9   3      382.30      364.05      9.06 o 
  -4   9   3      239.12      250.83      7.26 o 
  -3   9   3       31.54       40.86      2.66 o 
  -2   9   3      274.11      261.59      6.90 o 
  -1   9   3     2000.64     1857.24     53.47 o 
   0   9   3      626.13      632.34     13.90 o 
   1   9   3     1606.01     1794.27     37.14 o 
   2   9   3      651.03      611.31     12.29 o 
   3   9   3       40.18       35.48      3.10 o 
   4   9   3       90.27      102.91      6.91 o 
   5   9   3      798.87      876.41     30.07 o 
   6   9   3      767.22      768.12     22.26 o 
   7   9   3      581.10      596.32     28.15 o 
   8   9   3      105.28       70.06      8.46 o 
   9   9   3      182.15      161.22     13.17 o 
  10   9   3       68.34       61.04     10.25 o 
 -11  10   3       15.43       16.47      7.15 o 
 -10  10   3       17.10       16.11      5.69 o 
  -9  10   3        9.08        7.72      4.94 o 
  -8  10   3        3.02        1.94      4.42 o 
  -7  10   3       31.32       25.26      4.60 o 
  -6  10   3       64.78       59.12      4.11 o 
  -5  10   3      121.30      125.28      4.75 o 
  -4  10   3        3.12        2.88      2.85 o 
  -3  10   3       13.22       17.75      2.64 o 
  -2  10   3      804.61      730.48     16.06 o 
  -1  10   3       16.18       18.05      3.14 o 
   0  10   3       40.68       62.65      4.96 o 
   1  10   3        8.91       14.73      2.92 o 
   2  10   3       12.58        5.57      2.58 o 
   3  10   3        0.78        2.25      3.31 o 
   4  10   3        1.12       -2.40      4.19 o 
   5  10   3       47.40       48.35      5.28 o 
   6  10   3       31.57       29.99      5.26 o 
   7  10   3      131.98      144.00      8.36 o 
   8  10   3        0.08        5.17      7.81 o 
   9  10   3       23.83       37.22      9.52 o 
  10  10   3        3.89        5.05      9.95 o 
 -11  11   3       63.76       67.36      8.17 o 
 -10  11   3       28.56       20.41      6.59 o 
  -9  11   3       98.78       82.57      6.06 o 
  -8  11   3      457.72      503.44     12.89 o 
  -7  11   3      544.54      580.82     16.97 o 
  -6  11   3      440.93      438.10     10.98 o 
  -5  11   3       22.23       18.22      3.83 o 
  -4  11   3       94.23       98.72      5.13 o 
  -3  11   3      155.82      168.61      8.01 o 
  -2  11   3      363.73      354.50     11.18 o 
  -1  11   3      182.40      178.45      7.79 o 
   0  11   3     1212.87     1255.75     29.58 o 
   1  11   3      273.93      315.78     12.54 o 
   2  11   3       90.10      115.31      8.52 o 
   3  11   3        4.48        0.53      3.60 o 
   4  11   3      282.64      282.91     10.63 o 
   5  11   3      602.21      635.47     19.23 o 
   6  11   3      542.26      548.60     17.27 o 
   7  11   3       63.74       65.96      7.00 o 
   8  11   3      130.92      124.30     10.89 o 
   9  11   3       95.83      115.51     11.58 o 
 -10  12   3        5.01        5.14      7.26 o 
  -9  12   3       17.34       18.14      6.43 o 
  -8  12   3        2.53        2.83      5.68 o 
  -7  12   3      104.00       85.75      6.34 o 
  -6  12   3       19.17       13.88      4.77 o 
  -5  12   3        0.00        1.26      4.10 o 
  -4  12   3       84.09       85.79      6.31 o 
  -3  12   3       34.06       26.73      3.70 o 
  -2  12   3      264.34      249.98     18.84 o 
  -1  12   3        0.69       -0.11      3.64 o 
   0  12   3       14.90       19.85      3.94 o 
   1  12   3       10.21        9.85      4.55 o 
   2  12   3       82.38      102.67     12.22 o 
   3  12   3      100.27       85.16      5.29 o 
   4  12   3      140.18      127.04     11.79 o 
   5  12   3       14.03       17.28      5.59 o 
   6  12   3        3.26        4.43      5.78 o 
   7  12   3       12.31       21.58      6.30 o 
   8  12   3       69.24       67.76     10.32 o 
   9  12   3       75.54       59.17     11.24 o 
 -10  13   3       19.99       10.37      7.82 o 
  -9  13   3       92.09       86.81      7.62 o 
  -8  13   3      339.77      310.28     10.70 o 
  -7  13   3       50.43       52.93      6.11 o 
  -6  13   3      487.53      504.41     14.27 o 
  -5  13   3      195.44      205.59      7.89 o 
  -4  13   3      618.28      535.80     14.53 o 
  -3  13   3      938.22      895.42     26.53 o 
  -2  13   3      523.23      550.03     17.03 o 
  -1  13   3      369.22      378.89     14.82 o 
   0  13   3     1130.30     1201.75     28.55 o 
   1  13   3      699.85      664.96     17.02 o 
   2  13   3      161.10      174.29      6.77 o 
   3  13   3      587.41      588.20     21.27 o 
   4  13   3      225.89      238.95      9.94 o 
   5  13   3      152.56      159.73      8.52 o 
   6  13   3      117.01      101.09      7.87 o 
   7  13   3       35.13       38.79      7.49 o 
   8  13   3      113.70      100.81     10.99 o 
  -9  14   3        0.19       -3.97      7.38 o 
  -8  14   3        0.83        4.31      6.60 o 
  -7  14   3        0.21        0.55      5.92 o 
  -6  14   3        0.09       -4.75      5.43 o 
  -5  14   3       61.16       62.08      5.82 o 
  -4  14   3       67.84       55.99      5.45 o 
  -3  14   3        7.30        0.86      4.82 o 
  -2  14   3       78.84       70.81      4.94 o 
  -1  14   3       11.24       12.34      4.50 o 
   0  14   3       51.33       39.72      4.90 o 
   1  14   3       29.93       28.43      4.91 o 
   2  14   3       36.33       43.19      6.05 o 
   3  14   3        2.34       -2.70      5.80 o 
   4  14   3        5.62        6.07      6.04 o 
   5  14   3        0.04       -3.01      6.46 o 
   6  14   3       14.24       11.65      7.16 o 
   7  14   3        3.59        2.33      7.65 o 
   8  14   3        8.70        4.57     10.35 o 
  -8  15   3       20.20       17.96      8.13 o 
  -7  15   3       42.71       29.09      7.56 o 
  -6  15   3       95.95       93.28     11.04 o 
  -5  15   3      244.22      245.08     10.54 o 
  -4  15   3      195.23      170.09      8.70 o 
  -3  15   3      238.50      238.33     12.53 o 
  -2  15   3      116.70      126.45      9.34 o 
  -1  15   3      416.69      502.43     16.44 o 
   0  15   3      157.91      136.00      7.90 o 
   1  15   3      257.60      267.73     10.60 o 
   2  15   3      294.19      282.76     10.91 o 
   3  15   3      396.50      415.95     18.21 o 
   4  15   3      156.51      138.13     13.44 o 
   5  15   3      124.37      113.07     10.60 o 
   6  15   3      178.94      195.42     12.55 o 
   7  15   3       99.04       93.11     19.20 o 
  -8  16   3        0.34        4.76      8.95 o 
  -7  16   3       19.48       18.21      8.13 o 
  -6  16   3        0.07       -4.04      7.27 o 
  -5  16   3        0.93       -3.74      6.83 o 
  -4  16   3       10.88       19.06      8.56 o 
  -3  16   3        0.08       -6.09      6.49 o 
  -2  16   3        0.00       -1.74      6.33 o 
  -1  16   3       19.82        7.12      6.32 o 
   0  16   3       22.87       17.50      6.43 o 
   1  16   3        1.07        3.05      6.20 o 
   2  16   3       84.46       88.17      7.82 o 
   3  16   3        8.29       17.90      8.47 o 
   4  16   3        0.49       -2.50      8.42 o 
   5  16   3       28.51       40.27      9.63 o 
   6  16   3        0.05        4.86     10.09 o 
  -7  17   3      103.44       85.19     12.75 o 
  -6  17   3      119.32      125.68      9.68 o 
  -5  17   3       78.62       76.36      8.58 o 
  -4  17   3       34.96       36.62      9.62 o 
  -3  17   3       64.79       57.85      9.39 o 
  -2  17   3      240.45      223.59     10.82 o 
  -1  17   3      269.50      252.37     11.25 o 
   0  17   3       20.47       11.31      7.28 o 
   1  17   3       63.55       77.51      8.06 o 
   2  17   3      113.44      125.73      8.88 o 
   3  17   3      152.79      187.75     12.80 o 
   4  17   3      144.13      133.13     12.14 o 
   5  17   3       95.48       84.71     11.69 o 
  -5  18   3       18.72       14.79     11.03 o 
  -4  18   3        3.87        1.33      8.31 o 
  -3  18   3       21.84       22.23      8.48 o 
  -2  18   3        2.60       -1.13      7.75 o 
  -1  18   3       17.28       13.99      7.95 o 
   0  18   3        4.85       10.75      7.73 o 
   1  18   3       55.12       59.33      8.61 o 
   2  18   3       20.91       19.67     10.50 o 
   3  18   3        2.83        0.88     10.76 o 
   4  18   3        0.06        2.90     10.70 o 
  -4  19   3       25.01       23.06      9.54 o 
  -3  19   3       15.88        8.27      9.28 o 
  -2  19   3      102.19       95.94      9.97 o 
  -1  19   3      107.31       79.29      9.87 o 
   0  19   3      116.54      110.27     10.05 o 
   1  19   3       47.20       52.15      9.36 o 
   2  19   3       23.57       15.97     18.05 o 
 -13   0   4       57.86       65.03     12.30 o 
 -12   0   4       20.39       18.80      6.56 o 
 -11   0   4      437.74      461.84     14.08 o 
 -10   0   4      222.38      242.91      8.71 o 
  -9   0   4      741.31      739.16     21.62 o 
  -8   0   4        1.96        0.39      6.58 o 
  -7   0   4      437.74      443.95     13.75 o 
  -6   0   4      328.90      300.73     10.05 o 
  -5   0   4      653.86      856.87     23.48 o 
  -4   0   4      727.92      765.59     21.00 o 
  -3   0   4     2270.81     1946.42     44.47 o 
  -2   0   4      509.50      519.77     14.49 o 
  -1   0   4      924.03      772.64     20.81 o 
   0   0   4       21.42        2.42      2.78 o 
   1   0   4      885.44      805.17     21.69 o 
   2   0   4     1276.95     1254.52     28.66 o 
   3   0   4     1095.18     1065.10     28.43 o 
   4   0   4     1112.68     1103.24     36.40 o 
   5   0   4      832.65      841.90     28.59 o 
   6   0   4      311.95      270.06     12.25 o 
   7   0   4      227.36      188.10      9.83 o 
   8   0   4       30.62       17.45     11.12 o 
   9   0   4      477.34      528.08     21.06 o 
  10   0   4      206.98      234.16     13.35 o 
  11   0   4       71.50       46.48     10.58 o 
 -13   1   4        1.24       -2.23      5.27 o 
 -12   1   4        1.10       -2.35      4.62 o 
 -11   1   4       25.40       35.81      4.30 o 
 -10   1   4        7.75        8.17      3.83 o 
  -9   1   4        3.55        0.02      3.30 o 
  -8   1   4       35.82       32.51      3.12 o 
  -7   1   4      499.23      475.67     12.44 o 
  -6   1   4        1.72        2.49      2.50 o 
  -5   1   4       11.50       14.87      2.25 o 
  -4   1   4     1159.04     1034.90     21.94 o 
  -3   1   4       25.51       34.03      1.93 o 
  -2   1   4        2.24        4.51      1.56 o 
  -1   1   4        7.07        9.31      1.51 o 
   0   1   4        3.27        0.75      1.43 o 
   1   1   4      158.21      128.58      3.52 o 
   2   1   4       29.80       35.05      2.42 o 
   3   1   4      714.65      643.25     22.14 o 
   4   1   4       59.47       58.28      5.05 o 
   5   1   4       20.01       20.44      3.34 o 
   6   1   4      136.99      151.79      5.88 o 
   7   1   4       45.30       45.91      5.71 o 
   8   1   4       12.61        9.94      4.78 o 
   9   1   4       11.80        9.18      5.47 o 
  10   1   4       61.85       73.83      7.54 o 
  11   1   4        3.29       11.82      7.20 o 
 -13   2   4       49.06       43.11      7.47 o 
 -12   2   4       50.46       50.01      4.94 o 
 -11   2   4      202.86      207.29      6.52 o 
 -10   2   4      199.88      212.02      6.15 o 
  -9   2   4      388.58      432.91     12.15 o 
  -8   2   4      271.21      264.93      6.49 o 
  -7   2   4       15.50       20.69      2.78 o 
  -6   2   4      192.48      218.14      5.30 o 
  -5   2   4      729.74      704.24     13.87 o 
  -4   2   4     2233.90     2109.12     36.76 o 
  -3   2   4      438.21      442.94      8.37 o 
  -2   2   4     1465.94     1319.51     24.67 o 
  -1   2   4      403.59      377.72      7.67 o 
   0   2   4      383.60      349.15      7.16 o 
   1   2   4     1590.97     1600.31     38.86 o 
   2   2   4      574.72      597.03     10.65 o 
   3   2   4     2489.44     2363.22     43.79 o 
   4   2   4     1258.84     1233.51     23.21 o 
   5   2   4      799.90      769.32     18.64 o 
   6   2   4       93.80      110.32      5.11 o 
   7   2   4      324.30      318.48     18.41 o 
   8   2   4      336.74      353.26     10.91 o 
   9   2   4      190.89      180.23      8.96 o 
  10   2   4      193.76      198.69      8.88 o 
  11   2   4       59.55       45.23      8.93 o 
 -12   3   4        3.49        1.07      4.69 o 
 -11   3   4        1.24       -4.31      4.31 o 
 -10   3   4        4.31       -1.68      3.89 o 
  -9   3   4        0.19       -1.69      3.32 o 
  -8   3   4       63.57       55.49      5.19 o 
  -7   3   4      229.71      230.15      5.70 o 
  -6   3   4       60.16       36.56      2.68 o 
  -5   3   4      268.85      220.49     11.03 o 
  -4   3   4      302.11      218.72      4.97 o 
  -3   3   4       25.12       69.82      2.59 o 
  -2   3   4      614.68      524.97      9.59 o 
  -1   3   4      107.98       89.83      2.42 o 
   0   3   4     1018.21      961.28     20.08 o 
   1   3   4      788.92      613.37     10.93 o 
   2   3   4      216.66      234.14      4.94 o 
   3   3   4      391.93      370.80      7.83 o 
   4   3   4        0.26        0.13      2.05 o 
   5   3   4       49.10       56.50      3.84 o 
   6   3   4       11.95       17.66      3.81 o 
   7   3   4       49.48       46.43      6.13 o 
   8   3   4       72.46       78.68      7.28 o 
   9   3   4       52.81       57.40      8.56 o 
  10   3   4        0.13       -3.94      6.14 o 
  11   3   4        9.31        8.33      9.07 o 
 -12   4   4      128.63      154.45      8.01 o 
 -11   4   4       14.59       13.80      4.94 o 
 -10   4   4      286.91      271.27      7.76 o 
  -9   4   4      322.91      314.26      7.64 o 
  -8   4   4     1647.41     1602.78     30.74 o 
  -7   4   4      413.30      376.63      8.07 o 
  -6   4   4      284.18      339.14      7.21 o 
  -5   4   4      938.01      804.55     14.56 o 
  -4   4   4     1290.41     1258.11     20.62 o 
  -3   4   4      626.11      680.90     23.39 o 
  -2   4   4     2581.78     2683.85     42.93 o 
  -1   4   4      960.14     1004.93     19.15 o 
   0   4   4     1746.67     1573.84     32.26 o 
   1   4   4       34.87       34.54      2.23 o 
   2   4   4       34.41       40.79      2.08 o 
   3   4   4      637.18      639.90     12.62 o 
   4   4   4     1476.29     1378.99     26.32 o 
   5   4   4       89.29       97.40     11.22 o 
   6   4   4       78.58       93.29      5.41 o 
   7   4   4        2.06       -4.07      4.07 o 
   8   4   4      259.28      289.09      9.49 o 
   9   4   4       28.37       20.98      5.63 o 
  10   4   4      108.66       88.47      8.43 o 
  11   4   4      134.79      135.02     10.43 o 
 -12   5   4        0.00        0.46      5.61 o 
 -11   5   4       59.42       66.62      7.24 o 
 -10   5   4      100.41       97.18      7.28 o 
  -9   5   4       46.42       47.55      4.97 o 
  -8   5   4       17.96       27.28      3.43 o 
  -7   5   4        0.09       -2.70      2.70 o 
  -6   5   4      130.06      136.29      4.65 o 
  -5   5   4       36.14       46.50      4.04 o 
  -4   5   4      460.47      449.89      8.16 o 
  -3   5   4      143.92      185.44      4.44 o 
  -2   5   4       67.19       81.90      2.43 o 
  -1   5   4      637.42      648.02     13.97 o 
   0   5   4      587.54      575.09     26.11 o 
   1   5   4      126.54      157.08      5.60 o 
   2   5   4       29.83       34.68      1.88 o 
   3   5   4      126.17      126.12      3.68 o 
   4   5   4        0.07       -0.72      2.30 o 
   5   5   4       51.04       56.27      3.16 o 
   6   5   4      197.48      202.81      7.00 o 
   7   5   4       28.25       27.76      5.49 o 
   8   5   4       10.20        6.49      5.83 o 
   9   5   4       52.40       49.92      7.25 o 
  10   5   4        1.57       -0.07      7.54 o 
  11   5   4        0.01       -2.69      8.65 o 
 -12   6   4       38.98       43.44      6.15 o 
 -11   6   4       18.66       19.26      5.32 o 
 -10   6   4      173.39      162.10      7.15 o 
  -9   6   4      118.34      107.71      5.41 o 
  -8   6   4      149.50      147.02      5.28 o 
  -7   6   4      780.57      795.45     17.80 o 
  -6   6   4      597.35      616.38     16.14 o 
  -5   6   4      555.34      565.66     11.58 o 
  -4   6   4      646.83      573.67     10.78 o 
  -3   6   4     2072.56     2064.29     38.30 o 
  -2   6   4      656.69      724.35     15.59 o 
  -1   6   4     2047.72     1976.00     52.57 o 
   0   6   4     3034.23     2764.30     51.55 o 
   1   6   4      976.03      859.00     16.49 o 
   2   6   4     1650.80     1636.94     30.85 o 
   3   6   4      365.44      367.53      8.93 o 
   4   6   4      234.81      216.90      6.27 o 
   5   6   4      338.51      368.15      9.34 o 
   6   6   4      709.51      662.53     19.65 o 
   7   6   4      186.46      197.97     12.48 o 
   8   6   4       84.20       75.72      6.94 o 
   9   6   4       72.72       71.98      7.73 o 
  10   6   4        1.97       -0.06      7.68 o 
 -12   7   4       11.12       10.96      6.58 o 
 -11   7   4       17.94       15.65      5.49 o 
 -10   7   4       30.82       41.07      5.48 o 
  -9   7   4        0.73       -2.65      4.18 o 
  -8   7   4       82.80       96.40      8.60 o 
  -7   7   4        3.61        4.43      4.03 o 
  -6   7   4        0.01       -1.53      2.92 o 
  -5   7   4       44.41       38.25      4.16 o 
  -4   7   4       79.01       70.52      2.99 o 
  -3   7   4       22.83       17.42      3.33 o 
  -2   7   4       60.66       54.70      4.12 o 
  -1   7   4      191.46      167.66      9.72 o 
   0   7   4      487.81      496.85     10.14 o 
   1   7   4      129.28      120.32      8.52 o 
   2   7   4        7.00        8.35      2.33 o 
   3   7   4       39.23       49.36      3.32 o 
   4   7   4       21.47        8.33      3.00 o 
   5   7   4      192.98      191.38      7.02 o 
   6   7   4       15.79       17.46      5.07 o 
   7   7   4        3.19        6.72      5.45 o 
   8   7   4       27.69       45.21      6.66 o 
   9   7   4       21.07       25.34      7.25 o 
  10   7   4       11.46        2.71      8.02 o 
 -11   8   4      178.33      195.33     10.55 o 
 -10   8   4      135.42      147.00      9.76 o 
  -9   8   4      175.74      182.32      6.91 o 
  -8   8   4       39.91       35.68      4.14 o 
  -7   8   4      443.27      404.50     11.34 o 
  -6   8   4      720.69      704.46     14.31 o 
  -5   8   4       85.85      110.17      4.08 o 
  -4   8   4       37.92       41.58      2.95 o 
  -3   8   4      935.37      839.52     18.19 o 
  -2   8   4      142.52      133.96      4.52 o 
  -1   8   4      943.39      976.87     23.41 o 
   0   8   4       80.27      105.54      3.91 o 
   1   8   4     1465.83     1438.88     29.99 o 
   2   8   4      807.92      861.72     18.64 o 
   3   8   4       81.98       83.69      4.93 o 
   4   8   4        4.62        9.05      3.62 o 
   5   8   4      829.11      802.31     29.09 o 
   6   8   4      517.25      471.39     31.63 o 
   7   8   4      652.79      667.31     20.43 o 
   8   8   4       38.72       20.42      8.18 o 
   9   8   4      110.55      117.73     10.91 o 
  10   8   4       47.59       47.27     10.48 o 
 -11   9   4        6.49        5.71      6.46 o 
 -10   9   4        1.81       -0.06      5.56 o 
  -9   9   4       39.22       31.91      5.21 o 
  -8   9   4       32.30       33.85      4.78 o 
  -7   9   4        2.07       -2.07      3.88 o 
  -6   9   4      153.17      165.47     10.87 o 
  -5   9   4       28.19       36.11      4.16 o 
  -4   9   4        3.65        2.98      3.22 o 
  -3   9   4      291.97      311.04      8.35 o 
  -2   9   4       42.79       37.34      3.19 o 
  -1   9   4        1.88        1.07      2.76 o 
   0   9   4       20.56       24.55      3.22 o 
   1   9   4        2.35       -2.83      2.83 o 
   2   9   4       51.71       61.71      3.61 o 
   3   9   4        7.41       11.19      4.26 o 
   4   9   4       13.37       15.74      4.39 o 
   5   9   4        0.04       -2.94      6.08 o 
   6   9   4        4.05       -3.27      6.78 o 
   7   9   4       43.58       45.26      8.25 o 
   8   9   4        0.18        8.44      8.33 o 
   9   9   4        0.01       -9.01      9.01 o 
  10   9   4        5.68        9.51     10.46 o 
 -11  10   4       91.37       83.59      8.47 o 
 -10  10   4       60.07       66.08      7.29 o 
  -9  10   4      135.64      159.90      8.19 o 
  -8  10   4      305.75      338.51     13.13 o 
  -7  10   4      295.61      261.16      9.00 o 
  -6  10   4      155.68      178.81     12.36 o 
  -5  10   4       41.39       46.34      4.58 o 
  -4  10   4        2.10        1.47      3.43 o 
  -3  10   4      306.34      276.51      8.57 o 
  -2  10   4      577.55      520.45     13.93 o 
  -1  10   4      332.77      367.05     11.06 o 
   0  10   4       78.38       81.46      5.63 o 
   1  10   4       40.31       49.78      5.89 o 
   2  10   4      308.27      299.90      9.12 o 
   3  10   4       86.63       77.76      5.73 o 
   4  10   4      592.94      615.03     18.66 o 
   5  10   4      353.79      354.26     12.62 o 
   6  10   4      310.19      298.16     14.87 o 
   7  10   4      172.42      158.88     10.83 o 
   8  10   4       85.65       75.13     10.17 o 
   9  10   4      112.74      114.21     11.54 o 
 -10  11   4        0.01       -1.67      7.03 o 
  -9  11   4       21.60       10.20      6.56 o 
  -8  11   4       20.50       24.91      6.04 o 
  -7  11   4       29.11       27.88      5.47 o 
  -6  11   4        0.68        0.31      4.94 o 
  -5  11   4        2.42        0.15      4.28 o 
  -4  11   4       85.74      109.35      4.98 o 
  -3  11   4        1.85       -0.32      3.72 o 
  -2  11   4       40.88       45.92      8.15 o 
  -1  11   4       59.08       39.54      3.65 o 
   0  11   4        5.12        5.14      3.72 o 
   1  11   4       51.55       56.71      7.38 o 
   2  11   4      231.63      243.31      8.09 o 
   3  11   4       27.57       23.79      5.29 o 
   4  11   4        7.33        6.36      5.18 o 
   5  11   4        3.05        1.94      5.61 o 
   6  11   4       15.19       14.88      6.12 o 
   7  11   4        0.58       -7.56      7.99 o 
   8  11   4       74.30       56.85      9.77 o 
   9  11   4        0.81        0.13     10.21 o 
 -10  12   4       58.96       48.06      7.94 o 
  -9  12   4       13.05        7.13      6.81 o 
  -8  12   4      122.43      111.79      7.43 o 
  -7  12   4      144.55      152.61      7.70 o 
  -6  12   4      284.38      243.44      9.13 o 
  -5  12   4      410.41      396.79     12.00 o 
  -4  12   4      752.94      679.70     15.81 o 
  -3  12   4      184.90      209.79      6.80 o 
  -2  12   4      607.72      648.69     19.63 o 
  -1  12   4      112.43      133.63      6.13 o 
   0  12   4     1002.43     1085.32     26.23 o 
   1  12   4      565.50      545.15     22.25 o 
   2  12   4      533.03      515.75     16.37 o 
   3  12   4      492.95      460.08     15.20 o 
   4  12   4      134.82      153.98      8.39 o 
   5  12   4       40.19       27.29      6.21 o 
   6  12   4      196.10      187.81      9.49 o 
   7  12   4      105.74       80.84     10.40 o 
   8  12   4      130.36      107.28     11.85 o 
  -9  13   4        3.33       -3.67      7.06 o 
  -8  13   4        0.10       -6.28      6.28 o 
  -7  13   4        3.52        5.21      5.94 o 
  -6  13   4        5.52        5.54      5.46 o 
  -5  13   4        0.71       -3.95      5.10 o 
  -4  13   4        4.98        2.95      5.07 o 
  -3  13   4       20.67       39.20      5.14 o 
  -2  13   4       14.94       23.31      4.66 o 
  -1  13   4        2.01        2.57      4.63 o 
   0  13   4      114.50       99.58      5.91 o 
   1  13   4      157.54      176.05      7.25 o 
   2  13   4        4.47        3.34      5.55 o 
   3  13   4       16.71       12.31      6.20 o 
   4  13   4        8.67       11.20      6.26 o 
   5  13   4        4.17        1.91      6.43 o 
   6  13   4        9.44        8.15      6.98 o 
   7  13   4        2.01       -9.62      9.62 o 
   8  13   4        5.22        7.43     10.76 o 
  -9  14   4       17.47       10.42      7.70 o 
  -8  14   4       73.31       66.65      7.99 o 
  -7  14   4      207.76      195.68      9.13 o 
  -6  14   4      310.04      296.31     11.16 o 
  -5  14   4      550.08      497.88     14.53 o 
  -4  14   4      353.18      345.29     11.08 o 
  -3  14   4      112.81      113.88      6.77 o 
  -2  14   4      160.71      188.31      7.82 o 
  -1  14   4      145.35      140.03     11.66 o 
   0  14   4      300.60      266.00     11.52 o 
   1  14   4      650.05      681.03     17.94 o 
   2  14   4      136.41      145.15      8.55 o 
   3  14   4      161.86      181.55      9.42 o 
   4  14   4       21.70       17.98      7.36 o 
   5  14   4       26.87       20.66      7.13 o 
   6  14   4       37.02       41.37      8.29 o 
   7  14   4       60.99       41.89     10.68 o 
  -8  15   4        0.63       -4.43      7.47 o 
  -7  15   4        4.17        2.38      7.02 o 
  -6  15   4       14.12       20.33      6.59 o 
  -5  15   4       47.23       61.82      6.68 o 
  -4  15   4       17.63       20.99      7.34 o 
  -3  15   4        0.18        1.35      5.08 o 
  -2  15   4        0.98       -3.51      5.43 o 
  -1  15   4       35.25       39.97      5.95 o 
   0  15   4        0.76       -0.24      5.35 o 
   1  15   4        0.12        1.04      5.57 o 
   2  15   4       46.53       48.35      7.46 o 
   3  15   4        6.77        5.06      7.11 o 
   4  15   4        9.77        8.05      7.61 o 
   5  15   4       25.35       32.16      8.31 o 
   6  15   4       13.33       12.87      8.22 o 
  -7  16   4       76.32       84.72      9.42 o 
  -6  16   4      134.91      145.25     12.17 o 
  -5  16   4      295.29      308.47     12.69 o 
  -4  16   4      105.81       81.14     10.61 o 
  -3  16   4       39.99       37.98      7.63 o 
  -2  16   4       22.59       21.73      7.02 o 
  -1  16   4      116.47      119.80     11.30 o 
   0  16   4       97.91       98.55      8.34 o 
   1  16   4      387.80      414.43     26.84 o 
   2  16   4      199.51      230.58     13.77 o 
   3  16   4       96.00       91.68     11.08 o 
   4  16   4       62.71       48.70     17.81 o 
   5  16   4       35.59       28.81     12.71 o 
  -6  17   4        5.25       10.52      8.75 o 
  -5  17   4        6.65       14.96     10.74 o 
  -4  17   4        1.51       -3.55      8.00 o 
  -3  17   4       15.93        5.46      7.66 o 
  -2  17   4       13.83        7.94      7.56 o 
  -1  17   4        7.46        3.54      7.69 o 
   0  17   4        0.83        0.85      7.42 o 
   1  17   4       18.68       27.69     10.10 o 
   2  17   4       29.74       26.82     10.45 o 
   3  17   4       23.93       23.61     10.67 o 
   4  17   4        4.72        7.53     11.17 o 
  -4  18   4       65.91       39.73      9.39 o 
  -3  18   4       32.83       14.26      8.64 o 
  -2  18   4       37.38       20.42      8.91 o 
  -1  18   4      152.31      142.19     10.48 o 
   0  18   4       98.50      103.89     14.68 o 
   1  18   4       20.63       19.25     10.97 o 
   2  18   4       43.63       34.32     11.34 o 
   3  18   4       77.43       82.04     12.57 o 
  -1  19   4        3.37        0.52      9.48 o 
   0  19   4        0.28      -15.79     15.79 o 
 -12   1   5       69.51       88.31      5.65 o 
 -11   1   5       69.91       60.52      4.82 o 
 -10   1   5        6.91        5.55      4.14 o 
  -9   1   5       42.99       48.37      4.04 o 
  -8   1   5      133.42      127.16      5.02 o 
  -7   1   5      551.66      552.68     11.76 o 
  -6   1   5      130.30      136.45      4.44 o 
  -5   1   5      168.98      209.30      5.50 o 
  -4   1   5      414.14      312.47      6.28 o 
  -3   1   5      465.99      395.81      9.43 o 
  -2   1   5       34.68       42.45      2.39 o 
  -1   1   5     1009.31      946.56     22.47 o 
   0   1   5     1616.06     1609.44     30.04 o 
   1   1   5     1496.38     1303.38     32.12 o 
   2   1   5     1281.69     1215.20     22.85 o 
   3   1   5      202.38      247.04      6.65 o 
   4   1   5      486.68      453.01     11.93 o 
   5   1   5     1349.11     1342.79     31.40 o 
   6   1   5      232.62      216.65      7.51 o 
   7   1   5      277.13      290.72      9.42 o 
   8   1   5      254.38      310.66     10.29 o 
   9   1   5      157.15      160.02     11.99 o 
  10   1   5       75.54       65.79     10.04 o 
 -12   2   5        7.71       10.73      5.12 o 
 -11   2   5        8.02        8.21      4.73 o 
 -10   2   5      131.59      141.13      8.13 o 
  -9   2   5       69.00       78.55      4.45 o 
  -8   2   5       12.58        8.23      3.41 o 
  -7   2   5       76.79       79.96      3.69 o 
  -6   2   5       14.84        8.82      2.79 o 
  -5   2   5       90.14      102.69      3.73 o 
  -4   2   5       55.44       49.44      2.70 o 
  -3   2   5      163.46      135.42      7.22 o 
  -2   2   5      211.09      181.67      4.71 o 
  -1   2   5      106.21       87.78      3.84 o 
   0   2   5        1.57       -1.32      1.91 o 
   1   2   5      164.46      139.64      5.83 o 
   2   2   5       40.25       40.60      2.05 o 
   3   2   5      174.73      175.25      4.63 o 
   4   2   5       98.81      104.09      8.97 o 
   5   2   5        4.58        4.66      3.68 o 
   6   2   5       10.29       13.88      4.21 o 
   7   2   5      238.48      264.60     12.94 o 
   8   2   5        0.26       -1.96      5.36 o 
   9   2   5        0.27        3.74      7.14 o 
  10   2   5       23.78       15.24      8.21 o 
 -12   3   5      100.02      109.60      6.50 o 
 -11   3   5       34.79       38.53      5.07 o 
 -10   3   5      288.83      270.85     10.48 o 
  -9   3   5      572.66      578.16     12.90 o 
  -8   3   5      627.50      640.12     13.68 o 
  -7   3   5      605.62      569.76     11.16 o 
  -6   3   5      730.11      695.55     16.17 o 
  -5   3   5      436.23      435.80      8.73 o 
  -4   3   5     1150.79     1191.68     19.73 o 
  -3   3   5      789.47      748.61     12.71 o 
  -2   3   5     2198.33     2059.05     35.44 o 
  -1   3   5      463.53      437.55     16.50 o 
   0   3   5      647.60      549.07     10.13 o 
   1   3   5      378.70      404.84     11.10 o 
   2   3   5       46.13       45.04      2.57 o 
   3   3   5      406.09      395.10      8.45 o 
   4   3   5      167.44      196.67      6.56 o 
   5   3   5      123.95      129.26      5.91 o 
   6   3   5      131.72      153.06     10.89 o 
   7   3   5       43.67       53.50      6.39 o 
   8   3   5       22.64       17.39      6.68 o 
   9   3   5       53.66       54.85      7.81 o 
  10   3   5       86.34       94.23      9.64 o 
 -12   4   5        5.68        1.11      6.01 o 
 -11   4   5        1.15       -2.39      4.81 o 
 -10   4   5       30.13       35.33      4.48 o 
  -9   4   5        1.99       -1.03      3.77 o 
  -8   4   5        5.44        3.83      3.34 o 
  -7   4   5      144.63      155.09      4.76 o 
  -6   4   5      135.86      114.73      3.93 o 
  -5   4   5      415.82      408.13      7.84 o 
  -4   4   5      171.62      176.53      4.26 o 
  -3   4   5       31.89       42.19      2.29 o 
  -2   4   5      193.80      156.54      6.81 o 
  -1   4   5      121.87      115.22      3.66 o 
   0   4   5       65.71       61.89      3.60 o 
   1   4   5       82.29       81.78      3.37 o 
   2   4   5      125.78      121.71      4.23 o 
   3   4   5      163.50      158.00      4.95 o 
   4   4   5      304.48      271.34     11.66 o 
   5   4   5       18.59       11.68      4.72 o 
   6   4   5      264.39      303.97     11.43 o 
   7   4   5        5.89        4.95      5.80 o 
   8   4   5        7.97       10.66      6.73 o 
   9   4   5       15.95       15.67      7.53 o 
  10   4   5        1.54       -0.20      8.23 o 
 -12   5   5       36.06       26.36      6.27 o 
 -11   5   5       49.45       44.08      5.70 o 
 -10   5   5      259.92      240.35      7.66 o 
  -9   5   5      431.51      455.95     10.93 o 
  -8   5   5      458.11      481.92     11.05 o 
  -7   5   5      144.92      142.59      4.64 o 
  -6   5   5       68.07       62.15      5.86 o 
  -5   5   5      377.82      343.81      9.19 o 
  -4   5   5      501.95      533.82      9.65 o 
  -3   5   5      757.11      793.46     14.48 o 
  -2   5   5     1272.79     1247.62     22.07 o 
  -1   5   5      622.98      548.80     13.84 o 
   0   5   5      130.86      140.30      5.25 o 
   1   5   5      102.66      105.04      3.83 o 
   2   5   5      218.06      232.37      6.46 o 
   3   5   5      458.76      442.84     10.51 o 
   4   5   5      769.07      771.00     19.18 o 
   5   5   5       27.90       42.13      5.27 o 
   6   5   5      417.34      424.84     16.37 o 
   7   5   5       54.43       51.27      7.55 o 
   8   5   5      125.33      115.80      9.96 o 
   9   5   5       72.41       78.05      8.58 o 
  10   5   5       46.88       45.67      9.12 o 
 -11   6   5       21.01       14.93      5.67 o 
 -10   6   5        2.40       -0.33      4.91 o 
  -9   6   5       19.99       17.62      4.47 o 
  -8   6   5      100.63       90.58      4.81 o 
  -7   6   5       85.23       69.15      3.82 o 
  -6   6   5       51.52       47.24      3.25 o 
  -5   6   5      170.96      173.88      4.42 o 
  -4   6   5      199.29      169.45      4.67 o 
  -3   6   5        0.07        1.77      2.85 o 
  -2   6   5      491.23      469.74      9.92 o 
  -1   6   5       14.42       11.84      2.65 o 
   0   6   5       83.09       82.30      5.73 o 
   1   6   5      247.64      210.17      8.72 o 
   2   6   5        7.26       12.83      3.00 o 
   3   6   5       74.63       74.41      3.86 o 
   4   6   5       20.88       14.55      3.32 o 
   5   6   5        8.18        1.49      4.85 o 
   6   6   5       41.67       43.89      5.91 o 
   7   6   5       65.08       87.17      7.45 o 
   8   6   5       27.53       23.00      7.07 o 
   9   6   5        8.53        7.06      7.76 o 
  10   6   5        0.49       -4.66     10.18 o 
 -11   7   5      184.74      218.89      9.18 o 
 -10   7   5       51.52       55.19      6.13 o 
  -9   7   5      101.97      109.86      6.06 o 
  -8   7   5      303.53      306.85      8.28 o 
  -7   7   5      193.91      175.49      5.72 o 
  -6   7   5      417.84      412.37     10.61 o 
  -5   7   5      294.46      284.21      7.29 o 
  -4   7   5       99.61       90.28      4.00 o 
  -3   7   5      422.20      440.11     13.51 o 
  -2   7   5      659.67      690.17     17.42 o 
  -1   7   5     1451.46     1411.60     29.51 o 
   0   7   5      635.24      686.65     19.03 o 
   1   7   5      204.63      201.87      6.62 o 
   2   7   5       26.32       34.27      4.77 o 
   3   7   5      252.77      231.39      8.94 o 
   4   7   5      359.43      331.28      8.96 o 
   5   7   5      708.23      741.12     21.90 o 
   6   7   5      302.63      297.19     11.35 o 
   7   7   5      181.75      173.16     10.26 o 
   8   7   5        5.99        1.60      8.47 o 
   9   7   5       10.55       17.40      9.85 o 
 -11   8   5        0.49        4.44      7.41 o 
 -10   8   5        5.93       -1.04      6.49 o 
  -9   8   5       58.62       61.36      7.82 o 
  -8   8   5        8.25       11.14      5.28 o 
  -7   8   5       26.12       33.59      5.11 o 
  -6   8   5       27.80       23.96      4.37 o 
  -5   8   5      311.40      295.44      8.41 o 
  -4   8   5       19.08       27.21      3.69 o 
  -3   8   5        8.67        2.61      3.14 o 
  -2   8   5      108.81      122.04      9.36 o 
  -1   8   5       46.00       53.77      4.97 o 
   0   8   5       76.56       95.00      4.66 o 
   1   8   5      451.93      450.92     12.26 o 
   2   8   5      171.55      154.19      8.69 o 
   3   8   5        7.32       10.01      4.46 o 
   4   8   5       20.88       19.37      4.91 o 
   5   8   5       15.67        0.85      6.67 o 
   6   8   5        2.74       -4.27      7.12 o 
   7   8   5       23.45       15.39      8.18 o 
   8   8   5        6.52        8.25      8.69 o 
   9   8   5       58.86       74.07     11.13 o 
 -11   9   5      119.87      109.52      8.77 o 
 -10   9   5      123.13      139.96      8.60 o 
  -9   9   5       79.64       66.29      6.87 o 
  -8   9   5       52.74       36.83      5.90 o 
  -7   9   5       10.06       -2.11      5.08 o 
  -6   9   5      285.98      309.42      9.99 o 
  -5   9   5      145.84      144.45      5.78 o 
  -4   9   5       74.08       53.83      4.19 o 
  -3   9   5      900.71      832.29     25.63 o 
  -2   9   5      297.44      300.94      9.42 o 
  -1   9   5      200.02      239.47      7.85 o 
   0   9   5      108.38      108.94      5.11 o 
   1   9   5      364.03      372.86     11.99 o 
   2   9   5      621.79      615.55     18.47 o 
   3   9   5      725.70      706.44     20.79 o 
   4   9   5      327.20      328.52     13.59 o 
   5   9   5      187.27      180.77     11.08 o 
   6   9   5      134.46      142.25     12.00 o 
   7   9   5      195.78      184.45     14.63 o 
   8   9   5       82.41       71.16     10.25 o 
   9   9   5       89.28       72.80     11.22 o 
 -10  10   5        3.13        1.70      7.22 o 
  -9  10   5        0.48        1.56      6.40 o 
  -8  10   5        6.65        7.10      6.53 o 
  -7  10   5        4.65        7.93      5.27 o 
  -6  10   5       45.66       51.94      6.15 o 
  -5  10   5       13.77       12.33      4.21 o 
  -4  10   5        4.97        2.30      3.84 o 
  -3  10   5       13.32        3.07      4.16 o 
  -2  10   5      304.96      304.47     11.07 o 
  -1  10   5       17.04       16.92      4.16 o 
   0  10   5      230.90      232.44     10.72 o 
   1  10   5        8.69        7.42      4.98 o 
   2  10   5       35.84       40.54      5.51 o 
   3  10   5       15.16        8.42      5.34 o 
   4  10   5        0.42       -0.75      5.38 o 
   5  10   5       20.07       15.82      7.78 o 
   6  10   5       24.01       23.61      8.54 o 
   7  10   5        3.59        1.25      8.62 o 
   8  10   5        0.41        2.19      9.61 o 
 -10  11   5      147.61      152.42     14.48 o 
  -9  11   5       49.10       50.92     10.91 o 
  -8  11   5       29.42       30.47      6.39 o 
  -7  11   5      154.41      141.65      7.55 o 
  -6  11   5      286.51      288.66      9.84 o 
  -5  11   5      475.25      512.95     14.36 o 
  -4  11   5      379.67      364.34     18.49 o 
  -3  11   5      232.69      222.73      7.89 o 
  -2  11   5      375.86      323.17     11.74 o 
  -1  11   5      142.14      180.83      7.02 o 
   0  11   5      208.26      210.70      7.64 o 
   1  11   5      275.86      266.94     10.29 o 
   2  11   5      860.44      853.42     24.77 o 
   3  11   5      263.95      233.77     11.93 o 
   4  11   5      124.47      122.75      7.70 o 
   5  11   5        5.07        9.19      7.91 o 
   6  11   5       73.24       55.52      9.30 o 
   7  11   5       82.08       69.95     10.39 o 
   8  11   5      130.25      114.45     12.11 o 
  -9  12   5        0.30       -2.54      7.32 o 
  -8  12   5        0.07       -3.28      6.42 o 
  -7  12   5        3.10        0.36      6.08 o 
  -6  12   5       18.73       16.15      5.73 o 
  -5  12   5        9.98        3.19      5.13 o 
  -4  12   5        1.18        1.97      4.41 o 
  -3  12   5       29.28       15.59      5.60 o 
  -2  12   5       38.64       38.20      7.94 o 
  -1  12   5       27.34       27.18      4.89 o 
   0  12   5        0.33       -4.41      4.51 o 
   1  12   5       37.37       39.66     10.51 o 
   2  12   5        6.78        2.57      5.86 o 
   3  12   5        2.60       -0.56      5.99 o 
   4  12   5       42.49       39.07      6.91 o 
   5  12   5        0.65       -7.31      8.18 o 
   6  12   5       35.75       36.17      9.61 o 
   7  12   5        0.73       -3.25      9.71 o 
  -9  13   5        9.18       -4.10      7.65 o 
  -8  13   5       14.49       25.37      7.31 o 
  -7  13   5      172.38      159.56     16.62 o 
  -6  13   5      145.19      108.98      7.33 o 
  -5  13   5      312.34      334.71     11.58 o 
  -4  13   5      285.61      319.16     16.78 o 
  -3  13   5       16.74       16.75      6.87 o 
  -2  13   5       30.93       17.46      5.30 o 
  -1  13   5      155.72      147.27      7.14 o 
   0  13   5      241.75      250.77      8.98 o 
   1  13   5      257.65      248.00     14.66 o 
   2  13   5      239.17      248.76     10.88 o 
   3  13   5      141.28      146.41      8.98 o 
   4  13   5       35.73       30.54      7.23 o 
   5  13   5       46.31       45.84      8.19 o 
   6  13   5       44.59       32.71     10.33 o 
   7  13   5      143.24      126.12     12.84 o 
  -8  14   5        2.75       -1.39      7.52 o 
  -7  14   5       16.56       11.23      6.98 o 
  -6  14   5        9.05        5.47      6.41 o 
  -5  14   5       19.41       13.49      6.15 o 
  -4  14   5        1.23        2.87      5.96 o 
  -3  14   5       18.72       28.23      5.43 o 
  -2  14   5        2.28        3.17      5.49 o 
  -1  14   5        0.27       -5.50      5.50 o 
   0  14   5       16.42        9.92      5.61 o 
   1  14   5        0.98        2.07      6.81 o 
   2  14   5        1.61       -2.99      6.99 o 
   3  14   5        0.23       11.02      7.52 o 
   4  14   5        0.06       -0.95      7.58 o 
   5  14   5        5.22        2.57      8.40 o 
   6  14   5        4.37       13.77     12.25 o 
  -7  15   5      216.09      204.08     10.34 o 
  -6  15   5      251.28      257.31     10.68 o 
  -5  15   5      319.77      295.37     10.99 o 
  -4  15   5      212.67      211.37      9.50 o 
  -3  15   5      118.77       97.61      6.69 o 
  -2  15   5       18.52       17.57      8.31 o 
  -1  15   5      125.93      101.35      8.48 o 
   0  15   5      215.58      202.26     12.27 o 
   1  15   5      235.25      243.95     11.37 o 
   2  15   5       87.86       78.31      8.63 o 
   3  15   5       35.64       31.35      8.22 o 
   4  15   5        3.17       -1.30      8.57 o 
   5  15   5        4.57       -1.31      8.79 o 
  -6  16   5        0.18        2.87      7.73 o 
  -5  16   5        3.08        4.21      9.05 o 
  -4  16   5        0.14       -1.08      7.32 o 
  -3  16   5        0.12       -1.72      6.36 o 
  -2  16   5        3.09        3.46      6.85 o 
  -1  16   5       18.55       20.85      6.94 o 
   0  16   5       16.34       19.57      8.16 o 
   1  16   5        2.83       -3.63      8.24 o 
   2  16   5        1.51        9.11      8.42 o 
   3  16   5       12.74       13.34     12.75 o 
   4  16   5        4.79        2.32      9.36 o 
  -4  17   5       64.70       43.11      9.00 o 
  -3  17   5      114.61      134.38     15.62 o 
  -2  17   5       53.00       72.95      9.37 o 
  -1  17   5       34.72       42.35      8.49 o 
   0  17   5      118.00      125.04     12.42 o 
   1  17   5      140.02      113.78     12.58 o 
   2  17   5      106.16      117.31     12.78 o 
  -2  18   5        5.71       12.61     10.76 o 
  -1  18   5        0.53        8.76     11.42 o 
   0  18   5        0.46        0.17     11.42 o 
 -12   0   6       57.26       56.50     12.55 o 
 -11   0   6       13.75       15.97      6.88 o 
 -10   0   6        1.07       -5.41      6.13 o 
  -9   0   6       26.33       14.31      6.52 o 
  -8   0   6      616.54      709.95     26.65 o 
  -7   0   6      675.81      707.39     24.29 o 
  -6   0   6      706.19      639.73     18.80 o 
  -5   0   6      135.72      124.14     11.85 o 
  -4   0   6       81.80       80.21      4.65 o 
  -3   0   6      712.46      718.22     20.22 o 
  -2   0   6      982.07     1022.85     27.84 o 
  -1   0   6     1073.17      970.90     26.53 o 
   0   0   6     2230.27     2026.26     53.51 o 
   1   0   6      624.32      578.49     19.24 o 
   2   0   6      252.72      264.36     11.62 o 
   3   0   6        1.84       -2.54      4.94 o 
   4   0   6       74.30       57.48      6.41 o 
   5   0   6      527.04      574.61     21.36 o 
   6   0   6      712.51      755.62     28.45 o 
   7   0   6      108.23      125.62     12.44 o 
   8   0   6       31.83       15.15     13.15 o 
   9   0   6        0.73        8.11     15.68 o 
 -12   1   6        1.77        1.88      6.63 o 
 -11   1   6        1.84       -1.00      4.82 o 
 -10   1   6       46.45       51.96      5.03 o 
  -9   1   6        0.55       -3.93      3.93 o 
  -8   1   6       91.22       74.90      4.71 o 
  -7   1   6       64.52       63.43      4.87 o 
  -6   1   6       71.03       65.39      6.06 o 
  -5   1   6       43.75       37.78      3.03 o 
  -4   1   6      134.82      118.22      4.25 o 
  -3   1   6        1.14        0.79      2.52 o 
  -2   1   6       68.79       70.85      4.69 o 
  -1   1   6       11.70        8.82      2.55 o 
   0   1   6       48.10       59.38      7.91 o 
   1   1   6       25.71       33.04      2.66 o 
   2   1   6       11.87        9.76      3.49 o 
   3   1   6       21.08       20.67      3.76 o 
   4   1   6       44.82       43.09      4.32 o 
   5   1   6       72.23       79.97      7.79 o 
   6   1   6       24.24       19.87      6.03 o 
   7   1   6      130.67      141.29     21.93 o 
   8   1   6        0.00        0.83      7.22 o 
   9   1   6        8.25        6.05      8.38 o 
 -11   2   6       25.29       10.76      5.23 o 
 -10   2   6       32.31       25.56      4.77 o 
  -9   2   6      121.47      105.02      5.09 o 
  -8   2   6      359.40      344.85      8.26 o 
  -7   2   6      533.29      486.15     10.08 o 
  -6   2   6      313.53      287.19      6.85 o 
  -5   2   6       28.47       27.94      2.97 o 
  -4   2   6       76.50       73.48      3.14 o 
  -3   2   6      452.94      444.84      9.57 o 
  -2   2   6      606.06      603.73     12.24 o 
  -1   2   6      531.21      536.97     11.10 o 
   0   2   6      892.95      817.66     14.80 o 
   1   2   6      328.10      309.81      6.61 o 
   2   2   6      217.76      210.34     20.53 o 
   3   2   6      167.28      187.06     14.99 o 
   4   2   6       88.88       82.96      5.95 o 
   5   2   6      408.61      406.43     13.77 o 
   6   2   6      287.67      322.63     15.38 o 
   7   2   6      177.23      188.97     17.80 o 
   8   2   6       52.34       48.48      8.32 o 
   9   2   6       60.10       63.34      9.14 o 
 -11   3   6       18.46       18.87      5.35 o 
 -10   3   6       19.42       14.82      4.78 o 
  -9   3   6        7.66        4.41      4.15 o 
  -8   3   6        0.16       -0.34      3.69 o 
  -7   3   6        3.19       -0.85      3.34 o 
  -6   3   6        3.33       12.88      3.11 o 
  -5   3   6       23.52       21.47      2.73 o 
  -4   3   6      196.90      211.11      5.41 o 
  -3   3   6        2.28       -1.49      2.27 o 
  -2   3   6        1.10        1.62      2.52 o 
  -1   3   6       74.28       68.13      3.71 o 
   0   3   6        3.70        2.59      2.53 o 
   1   3   6       27.84       18.84      3.46 o 
   2   3   6      205.55      185.54     12.53 o 
   3   3   6        0.50        4.00      4.46 o 
   4   3   6        4.43        0.64      4.85 o 
   5   3   6       70.70       80.51      9.98 o 
   6   3   6        9.78       10.06      6.23 o 
   7   3   6       36.48       37.67      6.88 o 
   8   3   6       17.06       20.99      7.94 o 
   9   3   6       15.87       24.31      8.77 o 
 -11   4   6       84.32       90.72      6.19 o 
 -10   4   6      137.95      157.25      6.22 o 
  -9   4   6      201.64      250.82      7.14 o 
  -8   4   6       62.95       65.39      4.34 o 
  -7   4   6      289.87      290.13      7.21 o 
  -6   4   6      270.12      282.14      6.84 o 
  -5   4   6      512.02      548.15     10.16 o 
  -4   4   6      815.74      838.63     16.78 o 
  -3   4   6      206.80      192.88      5.00 o 
  -2   4   6      201.30      184.39      5.09 o 
  -1   4   6      627.77      649.57     13.18 o 
   0   4   6      236.53      255.02      6.46 o 
   1   4   6      638.71      601.80     15.31 o 
   2   4   6      321.14      302.09      9.11 o 
   3   4   6      243.79      244.82      9.33 o 
   4   4   6      145.16      164.32     10.90 o 
   5   4   6       47.66       43.42      7.17 o 
   6   4   6      187.32      176.75      8.93 o 
   7   4   6      201.49      221.50     11.30 o 
   8   4   6       76.90       52.10      8.22 o 
   9   4   6       39.09       33.91      8.97 o 
 -11   5   6        0.26       -5.83      5.89 o 
 -10   5   6       31.94       44.19      5.20 o 
  -9   5   6        0.30        1.59      4.37 o 
  -8   5   6       15.66        9.66      3.86 o 
  -7   5   6        2.52        0.55      3.91 o 
  -6   5   6        0.55        1.97      3.57 o 
  -5   5   6       19.06       15.67      3.67 o 
  -4   5   6        3.71        5.04      3.45 o 
  -3   5   6       12.35       10.91      3.87 o 
  -2   5   6      269.55      280.92      6.96 o 
  -1   5   6        0.27        1.35      2.73 o 
   0   5   6       43.78       47.48      3.51 o 
   1   5   6       71.23       67.64      4.37 o 
   2   5   6       10.53        8.95      3.30 o 
   3   5   6       23.10       25.95      6.56 o 
   4   5   6        0.87       -0.38      5.04 o 
   5   5   6       88.04       70.10      8.67 o 
   6   5   6        0.16        3.63      5.98 o 
   7   5   6        3.84        1.69      6.81 o 
   8   5   6        1.76        5.44      7.55 o 
   9   5   6       15.49        8.91      9.09 o 
 -11   6   6      150.79      153.57      9.97 o 
 -10   6   6      177.10      181.55      8.22 o 
  -9   6   6      209.91      208.28      9.79 o 
  -8   6   6      131.81      119.87      5.74 o 
  -7   6   6       88.78       90.29      5.03 o 
  -6   6   6      113.97      103.45      5.74 o 
  -5   6   6      357.95      372.58      8.28 o 
  -4   6   6      243.82      272.92      7.19 o 
  -3   6   6       95.20       77.69      4.25 o 
  -2   6   6      318.22      325.04     18.41 o 
  -1   6   6      115.59      140.63      5.32 o 
   0   6   6       15.65       13.15      3.13 o 
   1   6   6       56.85       71.80      5.56 o 
   2   6   6      146.51      162.07      6.87 o 
   3   6   6      195.30      191.90      8.32 o 
   4   6   6      416.62      436.80     14.53 o 
   5   6   6       90.08       90.94      7.18 o 
   6   6   6       50.50       47.08      6.82 o 
   7   6   6       57.45       60.27      7.79 o 
   8   6   6       59.73       58.66     10.21 o 
 -11   7   6        0.69       -2.23      7.72 o 
 -10   7   6       12.31       13.35      6.98 o 
  -9   7   6       16.55        2.08      6.16 o 
  -8   7   6       20.46       29.51      5.99 o 
  -7   7   6       22.53       16.11      5.31 o 
  -6   7   6      127.12      125.83      6.47 o 
  -5   7   6       42.63       36.43      4.32 o 
  -4   7   6        0.26       -2.42      3.98 o 
  -3   7   6       31.12       46.55      4.27 o 
  -2   7   6       50.51       57.69      5.24 o 
  -1   7   6       60.69       52.24      4.27 o 
   0   7   6       11.16        5.55      3.60 o 
   1   7   6        8.57        5.97      4.35 o 
   2   7   6       41.19       34.07      4.94 o 
   3   7   6        8.27        7.36      6.56 o 
   4   7   6       80.00       66.74      9.03 o 
   5   7   6      117.68      145.80     30.13 o 
   6   7   6        0.94       11.97     10.57 o 
   7   7   6        0.00       -4.19      9.02 o 
   8   7   6        0.65       -4.31      9.59 o 
 -10   8   6       96.55      116.33      8.47 o 
  -9   8   6       36.76       22.37      6.74 o 
  -8   8   6      131.06      128.02      7.42 o 
  -7   8   6       36.74       38.60      6.32 o 
  -6   8   6      124.38      119.91     11.60 o 
  -5   8   6      219.04      190.30      6.84 o 
  -4   8   6      540.45      512.03     13.90 o 
  -3   8   6      444.07      418.95     11.86 o 
  -2   8   6      532.45      560.31     17.30 o 
  -1   8   6      244.58      209.42      7.25 o 
   0   8   6      239.89      226.75      7.55 o 
   1   8   6      187.40      194.70     16.26 o 
   2   8   6      320.19      329.28     16.40 o 
   3   8   6      572.52      551.45     18.44 o 
   4   8   6      367.91      365.91     16.57 o 
   5   8   6      246.55      228.83     23.59 o 
   6   8   6        4.63       -1.62      8.30 o 
   7   8   6       12.09        3.75      9.62 o 
   8   8   6       54.91       40.38     10.69 o 
 -10   9   6       20.35       26.50      7.83 o 
  -9   9   6       46.55       49.60      7.21 o 
  -8   9   6       46.24       40.35      6.53 o 
  -7   9   6       29.61       36.52      5.96 o 
  -6   9   6       89.78       90.34      6.24 o 
  -5   9   6        5.44        4.84      4.48 o 
  -4   9   6       20.55       20.94      4.40 o 
  -3   9   6       47.90       61.98      5.69 o 
  -2   9   6      336.18      338.92     12.23 o 
  -1   9   6       10.31       10.39      4.52 o 
   0   9   6        7.75       17.47      5.30 o 
   1   9   6      141.30      149.92      7.72 o 
   2   9   6        2.17        2.77      5.32 o 
   3   9   6       28.16       24.46      5.84 o 
   4   9   6       67.87       71.46      9.08 o 
   5   9   6        0.62       -3.22     11.11 o 
   6   9   6        0.09       -1.51      8.69 o 
   7   9   6        5.89        7.47      9.62 o 
  -9  10   6       28.41       27.21      7.23 o 
  -8  10   6       28.96       25.84      6.70 o 
  -7  10   6       43.86       44.48      8.63 o 
  -6  10   6      129.28      126.91      7.16 o 
  -5  10   6      393.90      352.79     10.29 o 
  -4  10   6      579.46      561.00     13.88 o 
  -3  10   6      357.67      360.52     13.02 o 
  -2  10   6       61.72       74.57      5.70 o 
  -1  10   6      330.11      357.48     23.28 o 
   0  10   6      654.24      613.34     18.84 o 
   1  10   6      466.18      475.88     15.71 o 
   2  10   6      326.17      300.48     11.48 o 
   3  10   6      238.13      257.16     12.72 o 
   4  10   6      176.51      148.37     10.91 o 
   5  10   6       58.74       50.87     14.45 o 
   6  10   6       58.29       56.25     10.50 o 
   7  10   6       44.10       32.74     10.51 o 
  -9  11   6        1.12        1.70      7.50 o 
  -8  11   6        1.94        4.98      6.83 o 
  -7  11   6        1.44       -3.81      6.25 o 
  -6  11   6        3.89       -4.09      5.75 o 
  -5  11   6       16.19        6.06      4.91 o 
  -4  11   6       33.38       38.95      5.14 o 
  -3  11   6        4.00        0.99      5.68 o 
  -2  11   6      252.26      304.78     16.19 o 
  -1  11   6        0.00       -1.36      4.72 o 
   0  11   6        0.60        8.97      7.86 o 
   1  11   6        8.77       10.56      5.96 o 
   2  11   6       63.11       65.22      7.14 o 
   3  11   6        0.85        1.22      6.41 o 
   4  11   6        5.47        2.43      8.55 o 
   5  11   6       11.94        6.60      9.08 o 
   6  11   6       37.18       34.99     12.39 o 
   7  11   6        7.82       12.35     14.43 o 
  -8  12   6       47.17       59.77      7.85 o 
  -7  12   6       40.37       36.28      7.16 o 
  -6  12   6       70.99       66.69      6.94 o 
  -5  12   6      130.87      130.83      6.86 o 
  -4  12   6       70.50       57.46      6.19 o 
  -3  12   6       50.63       53.66      6.96 o 
  -2  12   6       73.68       44.29      5.79 o 
  -1  12   6      104.09      127.45      6.99 o 
   0  12   6       71.09       71.44      7.16 o 
   1  12   6       43.02       42.85      7.48 o 
   2  12   6       73.45       82.38      7.83 o 
   3  12   6      129.90      130.62      8.89 o 
   4  12   6      114.39      114.65     22.48 o 
   5  12   6       26.63       26.11     10.31 o 
   6  12   6       28.06       11.21     10.54 o 
  -8  13   6        3.10        4.31      7.91 o 
  -7  13   6        9.46       17.18      7.27 o 
  -6  13   6        2.60       -2.96      6.59 o 
  -5  13   6       14.82       15.64      6.37 o 
  -4  13   6        0.05        1.76      6.40 o 
  -3  13   6        7.16       -0.48      5.75 o 
  -2  13   6        1.84        0.63      5.73 o 
  -1  13   6       14.18       10.39      5.72 o 
   0  13   6        4.15        2.71      6.60 o 
   1  13   6       14.30       17.27      7.13 o 
   2  13   6        1.98       -3.16      6.94 o 
   3  13   6        0.02       -3.63      7.56 o 
   4  13   6        6.28        8.02      9.80 o 
   5  13   6        0.05       -4.90     10.44 o 
  -7  14   6      101.71       92.01      8.56 o 
  -6  14   6      193.56      215.87     11.62 o 
  -5  14   6      112.27      118.17     15.58 o 
  -4  14   6       33.58       32.57      7.05 o 
  -3  14   6       64.99       46.38      6.86 o 
  -2  14   6       93.01       89.54      7.28 o 
  -1  14   6      127.71      149.36      9.64 o 
   0  14   6       81.12       93.71      8.82 o 
   1  14   6       55.47       46.40      8.02 o 
   2  14   6       41.66       34.89      8.13 o 
   3  14   6       39.46       41.88      8.47 o 
   4  14   6       12.14        0.68     10.22 o 
  -6  15   6        4.61        7.27      7.93 o 
  -5  15   6        2.42       -5.50      8.72 o 
  -4  15   6        0.91        1.39      6.59 o 
  -3  15   6        9.83        8.06      6.47 o 
  -2  15   6        7.20       22.86      6.83 o 
  -1  15   6       17.82        6.87     10.29 o 
   0  15   6        0.97        1.01      8.18 o 
   1  15   6        5.35       -0.12      8.23 o 
   2  15   6        3.10        2.69      8.35 o 
   3  15   6        2.31        5.32      9.17 o 
  -4  16   6       63.24       58.42      7.85 o 
  -3  16   6      141.48      146.65      8.66 o 
  -2  16   6       66.41       55.93      7.89 o 
  -1  16   6       24.78        6.65      8.95 o 
   0  16   6       78.80       97.40     10.09 o 
   1  16   6       62.41       63.96      9.44 o 
   2  16   6      111.30      100.47     10.80 o 
 -11   1   7       34.30       29.44      5.65 o 
 -10   1   7      118.81      113.00      6.20 o 
  -9   1   7       68.30       55.07      5.03 o 
  -8   1   7      422.97      464.54     12.64 o 
  -7   1   7      274.14      258.38      7.39 o 
  -6   1   7      190.75      184.14      7.11 o 
  -5   1   7      226.29      212.84      7.77 o 
  -4   1   7      188.56      214.95      5.95 o 
  -3   1   7      439.01      441.20      9.84 o 
  -2   1   7      879.40      851.54     21.12 o 
  -1   1   7      319.00      307.22      8.51 o 
   0   1   7      458.30      517.65     12.17 o 
   1   1   7      113.65      144.07      7.71 o 
   2   1   7       39.49       40.35      5.50 o 
   3   1   7      113.26      114.97      7.48 o 
   4   1   7      222.33      248.53     10.13 o 
   5   1   7       42.88       48.74      8.75 o 
   6   1   7       94.80      106.88     10.27 o 
   7   1   7       27.34       26.42      9.83 o 
   8   1   7       27.05       14.32     10.51 o 
 -11   2   7        0.01       -1.85      5.92 o 
 -10   2   7        0.05       -2.44      5.20 o 
  -9   2   7        2.03       -2.33      4.69 o 
  -8   2   7       11.25        8.58      4.21 o 
  -7   2   7       32.16       47.79      4.13 o 
  -6   2   7       32.80       27.28      3.72 o 
  -5   2   7       51.97       65.47      3.66 o 
  -4   2   7       10.37        8.90      3.39 o 
  -3   2   7       16.43       24.48      3.73 o 
  -2   2   7       64.90       72.81      5.29 o 
  -1   2   7       57.16       55.67      3.57 o 
   0   2   7        4.48       22.45      3.58 o 
   1   2   7      125.65      142.76      7.26 o 
   2   2   7        2.56       -0.60      4.80 o 
   3   2   7       78.12      106.85      7.15 o 
   4   2   7       29.33       13.43      5.82 o 
   5   2   7        5.22        4.71      6.23 o 
   6   2   7       29.77       37.61      7.27 o 
   7   2   7        0.77       -1.75      9.10 o 
   8   2   7        0.91        8.18     10.46 o 
 -11   3   7       68.87       82.37      8.09 o 
 -10   3   7       25.67       34.85      6.07 o 
  -9   3   7       36.43       34.07      5.53 o 
  -8   3   7        9.52       -3.84      4.72 o 
  -7   3   7      104.71      106.36      5.44 o 
  -6   3   7      229.81      254.20      7.24 o 
  -5   3   7      242.08      235.70      6.30 o 
  -4   3   7       35.85       32.31      4.26 o 
  -3   3   7        9.94       13.05      3.12 o 
  -2   3   7      160.15      155.24      5.49 o 
  -1   3   7      520.92      605.45     12.69 o 
   0   3   7      181.68      177.21      9.20 o 
   1   3   7      444.57      401.82     17.31 o 
   2   3   7      443.08      466.01     24.95 o 
   3   3   7      160.97      189.91     13.76 o 
   4   3   7       26.25       15.05      5.81 o 
   5   3   7      198.56      213.89     10.49 o 
   6   3   7      221.53      209.67     10.78 o 
   7   3   7      353.33      352.24     14.02 o 
   8   3   7       51.32       47.91      9.06 o 
 -10   4   7       12.63       11.98      6.06 o 
  -9   4   7        1.79        3.37      5.37 o 
  -8   4   7       46.49       56.53      5.34 o 
  -7   4   7      106.90      122.68      6.02 o 
  -6   4   7       29.29       35.00      5.06 o 
  -5   4   7       44.68       62.85      4.08 o 
  -4   4   7       83.77       68.39      4.17 o 
  -3   4   7        3.01        0.57      3.07 o 
  -2   4   7        0.25       -0.07      3.53 o 
  -1   4   7       14.07        7.14      3.36 o 
   0   4   7       65.87       55.68      4.97 o 
   1   4   7        5.72       10.49      4.25 o 
   2   4   7       73.24       74.25     11.82 o 
   3   4   7      131.65      133.24      8.71 o 
   4   4   7       32.92       43.12      6.49 o 
   5   4   7        4.24       -0.19      6.21 o 
   6   4   7       57.90       47.44      7.84 o 
   7   4   7        0.76       -0.14      7.72 o 
   8   4   7       13.04       22.55      8.78 o 
 -10   5   7       36.25       34.29      6.37 o 
  -9   5   7      110.89      110.35      6.89 o 
  -8   5   7       23.24       16.76      5.06 o 
  -7   5   7      238.77      243.28      7.50 o 
  -6   5   7      345.71      357.57      9.33 o 
  -5   5   7      122.79      121.89      4.91 o 
  -4   5   7       23.12       15.06      3.76 o 
  -3   5   7       61.74       60.58      4.06 o 
  -2   5   7       12.13        8.32      3.47 o 
  -1   5   7      274.02      299.34      8.37 o 
   0   5   7       80.16       81.44      5.28 o 
   1   5   7      172.91      139.68      9.88 o 
   2   5   7      168.27      190.41      8.77 o 
   3   5   7       65.47       77.41      6.89 o 
   4   5   7       44.49       44.72      6.71 o 
   5   5   7       99.94       88.40      7.84 o 
   6   5   7      123.72      126.54      9.04 o 
   7   5   7       94.68      129.99     11.06 o 
 -10   6   7       37.58       36.77      7.95 o 
  -9   6   7        0.07        1.18      6.09 o 
  -8   6   7       29.52       32.78      6.99 o 
  -7   6   7        2.51        9.10      5.06 o 
  -6   6   7       20.91       25.67      4.69 o 
  -5   6   7       54.18       38.73      4.43 o 
  -4   6   7       77.17       77.16      4.84 o 
  -3   6   7        1.41        1.70      4.35 o 
  -2   6   7        0.74       -2.63      4.26 o 
  -1   6   7       61.44       58.67      4.82 o 
   0   6   7        1.38        1.24      4.97 o 
   1   6   7       14.43       22.68      5.42 o 
   2   6   7        7.75       11.18      7.01 o 
   3   6   7       50.95       42.18      7.99 o 
   4   6   7        6.19        2.55      7.80 o 
   5   6   7       47.33       36.98      8.82 o 
   6   6   7        4.11        2.13     13.40 o 
   7   6   7        4.59       12.80      9.97 o 
 -10   7   7       52.11       41.65      8.09 o 
  -9   7   7       69.81       70.11      7.64 o 
  -8   7   7       82.16       88.31      7.43 o 
  -7   7   7      101.75      112.61      7.32 o 
  -6   7   7      158.03      140.22      7.18 o 
  -5   7   7      156.53      158.01      6.70 o 
  -4   7   7      643.79      675.24     17.70 o 
  -3   7   7      338.58      350.77     12.71 o 
  -2   7   7       73.97       62.13      5.52 o 
  -1   7   7       17.27       17.18      5.43 o 
   0   7   7      465.06      492.47     15.94 o 
   1   7   7      288.22      294.43     11.29 o 
   2   7   7      304.33      287.24     13.93 o 
   3   7   7      200.23      198.17     15.44 o 
   4   7   7      108.44      119.94     10.40 o 
   5   7   7       32.13       22.98      8.93 o 
   6   7   7        6.15        1.61      9.35 o 
   7   7   7       16.10       11.99     10.28 o 
  -9   8   7        5.18       12.76      7.41 o 
  -8   8   7        0.15       -2.25      6.58 o 
  -7   8   7        1.65        0.67      6.19 o 
  -6   8   7        0.67        0.90      5.87 o 
  -5   8   7       23.68       24.57      5.10 o 
  -4   8   7        7.61        9.06      4.99 o 
  -3   8   7       37.71       37.72      5.94 o 
  -2   8   7       63.45       59.11      5.53 o 
  -1   8   7       15.20       11.14      5.72 o 
   0   8   7       16.04       14.87      6.00 o 
   1   8   7       59.59       59.85      6.54 o 
   2   8   7       64.78       57.60      8.72 o 
   3   8   7        0.15       -7.81      7.81 o 
   4   8   7        5.77        4.71      8.55 o 
   5   8   7        3.65        8.16      9.48 o 
   6   8   7        5.92       -5.91     10.11 o 
  -9   9   7       33.85       32.89      7.77 o 
  -8   9   7      143.51      161.03      9.08 o 
  -7   9   7       68.33       83.36      9.40 o 
  -6   9   7       59.97       36.48      6.34 o 
  -5   9   7      158.85      128.60      6.60 o 
  -4   9   7      373.20      455.85     13.50 o 
  -3   9   7      140.72      139.37      8.36 o 
  -2   9   7      116.19      106.63      6.42 o 
  -1   9   7       96.47       73.66      6.88 o 
   0   9   7      234.71      231.61     10.08 o 
   1   9   7      113.06      131.52      8.06 o 
   2   9   7       57.28       46.01      8.86 o 
   3   9   7       99.60      101.36     13.20 o 
   4   9   7      121.00       99.46     20.53 o 
   5   9   7       90.19       93.90     11.13 o 
   6   9   7       16.94        3.92     10.28 o 
  -8  10   7        3.55        0.42      7.40 o 
  -7  10   7        0.91        2.22      6.63 o 
  -6  10   7       31.83       21.63      6.46 o 
  -5  10   7       22.55       28.21      5.62 o 
  -4  10   7       14.04       17.74      5.23 o 
  -3  10   7        0.25       -3.19      6.35 o 
  -2  10   7        2.33        2.65      5.32 o 
  -1  10   7       43.04       47.14      6.78 o 
   0  10   7       54.72       57.37      7.09 o 
   1  10   7       17.23        9.51      6.53 o 
   2  10   7        2.08        9.85      6.72 o 
   3  10   7        0.38       -2.69      8.69 o 
   4  10   7       12.97       15.06      9.47 o 
   5  10   7        1.76        3.57      9.96 o 
   6  10   7        0.03        0.11     14.91 o 
  -8  11   7       36.67       25.68      7.98 o 
  -7  11   7       28.80       30.22      7.32 o 
  -6  11   7       35.67       45.90      7.00 o 
  -5  11   7      158.58      152.69      7.55 o 
  -4  11   7      125.69      125.91     11.46 o 
  -3  11   7      207.35      216.42      9.04 o 
  -2  11   7      121.64      121.12      7.08 o 
  -1  11   7      159.36      150.53      9.00 o 
   0  11   7       86.92       71.86      7.90 o 
   1  11   7      145.60      151.83      9.36 o 
   2  11   7       91.03       93.03     11.13 o 
   3  11   7      100.77      104.03     11.15 o 
   4  11   7      109.00      108.83     12.09 o 
   5  11   7       76.70       85.58     12.35 o 
  -7  12   7       18.03       17.87      7.67 o 
  -6  12   7        0.00       -2.47      8.24 o 
  -5  12   7        0.94       -1.61      5.99 o 
  -4  12   7        9.80       11.47      7.09 o 
  -3  12   7        0.12        1.88      6.23 o 
  -2  12   7        0.81        1.18      7.39 o 
  -1  12   7       23.51       15.73      7.24 o 
   0  12   7        6.79        9.25      7.27 o 
   1  12   7       31.72       34.52      7.82 o 
   2  12   7       46.47       51.36      8.31 o 
   3  12   7        0.19       -2.54     10.13 o 
   4  12   7        2.51       12.70     10.58 o 
  -6  13   7       25.77       27.42      8.22 o 
  -5  13   7       27.57       24.95      7.89 o 
  -4  13   7       58.53       48.70      8.06 o 
  -3  13   7      186.34      183.32      9.12 o 
  -2  13   7      137.06      137.57      9.77 o 
  -1  13   7       44.78       45.48      8.26 o 
   0  13   7        5.24        7.40      7.81 o 
   1  13   7       18.61        8.69      8.06 o 
   2  13   7       13.72        6.78      8.52 o 
   3  13   7       49.03       54.20     11.36 o 
  -5  14   7        8.02        3.67      7.93 o 
  -4  14   7        3.25        7.51      6.78 o 
  -3  14   7        0.69       -1.33      7.40 o 
  -2  14   7        0.29       -5.90      8.27 o 
  -1  14   7       20.62       12.48      8.34 o 
   0  14   7       13.02        6.41      8.25 o 
   1  14   7        1.66       10.85      9.45 o 
   2  14   7        0.76        8.00      8.76 o 
  -3  15   7       61.55       45.36     16.32 o 
  -2  15   7      128.38      136.31     10.76 o 
  -1  15   7       63.69       78.70     10.67 o 
   0  15   7       18.94       17.02      9.27 o 
 -10   0   8      162.32      206.84     20.84 o 
  -9   0   8       64.93       73.19      8.12 o 
  -8   0   8       33.79        0.59      7.57 o 
  -7   0   8       26.12       25.22      6.96 o 
  -6   0   8       73.96       62.57      7.10 o 
  -5   0   8      354.94      357.52     13.58 o 
  -4   0   8      713.12      787.48     23.87 o 
  -3   0   8       56.63       54.77      7.55 o 
  -2   0   8       89.56       73.12      7.74 o 
  -1   0   8      175.80      203.88     11.08 o 
   0   0   8       96.04      129.25     14.05 o 
   1   0   8       67.63       87.92     13.01 o 
   2   0   8      310.36      295.31     20.85 o 
   3   0   8      289.94      295.63     21.25 o 
   4   0   8      108.55      119.41     16.27 o 
   5   0   8        7.41       17.92     13.31 o 
   6   0   8       14.59       35.57     15.81 o 
 -10   1   8        2.14        8.95      7.74 o 
  -9   1   8        3.57        6.21      6.20 o 
  -8   1   8       11.79       10.09      5.57 o 
  -7   1   8        0.37       -2.43      4.96 o 
  -6   1   8        1.51        3.44      5.05 o 
  -5   1   8        3.01       -2.00      4.54 o 
  -4   1   8        0.37       -3.31      3.96 o 
  -3   1   8        7.33        1.56      4.86 o 
  -2   1   8       26.40       43.40      5.18 o 
  -1   1   8        0.03       -2.70      5.41 o 
   0   1   8       12.06       12.29      7.79 o 
   1   1   8       40.13       58.87      8.51 o 
   2   1   8        3.12        6.53      8.06 o 
   3   1   8        0.04        1.59      9.20 o 
   4   1   8        0.02        6.41      9.33 o 
   5   1   8        1.35        3.90      9.06 o 
   6   1   8        9.90       -2.83     10.29 o 
  -9   2   8       64.86       65.04      6.47 o 
  -8   2   8       51.16       59.01      5.91 o 
  -7   2   8      121.57      122.21      6.34 o 
  -6   2   8      213.93      220.92      7.23 o 
  -5   2   8      257.73      260.78      7.14 o 
  -4   2   8      195.07      210.08      5.91 o 
  -3   2   8       57.04       49.42      4.83 o 
  -2   2   8       94.12       90.40      6.18 o 
  -1   2   8      163.23      160.70      7.04 o 
   0   2   8      153.13      149.28      8.53 o 
   1   2   8       93.32      112.60     10.02 o 
   2   2   8       59.73       50.87      8.96 o 
   3   2   8       47.62       34.40      9.31 o 
   4   2   8       52.79       36.62      9.23 o 
   5   2   8       43.80       43.45     11.19 o 
   6   2   8       20.66       -2.15     10.36 o 
  -9   3   8        0.47        2.99      6.01 o 
  -8   3   8        4.06        1.66      5.52 o 
  -7   3   8       20.21       21.56      5.27 o 
  -6   3   8        6.89        9.05      4.77 o 
  -5   3   8       35.38       39.94      4.41 o 
  -4   3   8       45.22       38.43      4.21 o 
  -3   3   8       29.18       36.40      4.41 o 
  -2   3   8        0.04       -3.10      3.93 o 
  -1   3   8        0.89        4.58      4.91 o 
   0   3   8       22.91       12.82      6.17 o 
   1   3   8       12.34       -1.49      6.01 o 
   2   3   8       48.66       47.39      6.94 o 
   3   3   8       27.44       27.12      6.95 o 
   4   3   8        4.25        6.18      9.05 o 
   5   3   8        3.22        5.46      9.29 o 
   6   3   8       11.09        4.16      9.94 o 
  -9   4   8       30.54       19.82      6.39 o 
  -8   4   8       26.15       37.07      5.92 o 
  -7   4   8       55.09       59.16      5.64 o 
  -6   4   8       80.72       89.76      5.73 o 
  -5   4   8       32.99       27.87      4.41 o 
  -4   4   8        2.06       -3.51      4.28 o 
  -3   4   8      161.72      208.68      8.36 o 
  -2   4   8       54.57       66.95      4.58 o 
  -1   4   8      106.97      108.45      6.39 o 
   0   4   8      103.93       99.17      7.53 o 
   1   4   8      203.53      224.73     14.70 o 
   2   4   8       85.01      107.39      8.06 o 
   3   4   8       97.82      112.70      8.89 o 
   4   4   8       98.92       96.76     12.01 o 
   5   4   8      197.66      247.40     11.89 o 
   6   4   8       58.03       66.55     13.29 o 
  -9   5   8        0.03        0.93      6.76 o 
  -8   5   8       20.80       18.07      6.28 o 
  -7   5   8       14.52       14.73      5.76 o 
  -6   5   8        6.39        5.30      5.27 o 
  -5   5   8        0.83       -2.42      4.48 o 
  -4   5   8       16.97       11.12      4.60 o 
  -3   5   8        0.02        3.33      5.22 o 
  -2   5   8      174.22      215.09      8.14 o 
  -1   5   8       43.53       44.89      6.36 o 
   0   5   8        2.36       -2.28      7.31 o 
   1   5   8        2.08        6.13      7.60 o 
   2   5   8        6.99        5.19      7.99 o 
   3   5   8        0.38       -1.32      8.20 o 
   4   5   8        5.91        2.38      9.34 o 
   5   5   8        0.00       -2.77      9.97 o 
   6   5   8        1.92        9.38     11.41 o 
  -9   6   8       26.69       28.56      8.07 o 
  -8   6   8       61.68       63.90      6.90 o 
  -7   6   8       67.83       64.72      6.39 o 
  -6   6   8      115.93      117.05      6.74 o 
  -5   6   8      121.72      108.99      5.78 o 
  -4   6   8       94.92       85.68      6.27 o 
  -3   6   8      167.71      205.87     13.18 o 
  -2   6   8      137.67      126.95      9.64 o 
  -1   6   8      153.49      150.38      8.50 o 
   0   6   8      246.38      254.49     10.57 o 
   1   6   8      191.96      174.07     11.43 o 
   2   6   8      199.38      234.43     13.31 o 
   3   6   8       99.60      130.27     11.14 o 
   4   6   8       36.85       43.44     12.59 o 
   5   6   8       36.34       44.75     10.55 o 
  -8   7   8        0.04       -6.80      7.30 o 
  -7   7   8        2.01       -2.93      7.66 o 
  -6   7   8       21.71       21.36      6.55 o 
  -5   7   8        0.04       -3.92      5.37 o 
  -4   7   8       17.48       25.77      5.91 o 
  -3   7   8        1.54       -0.76      5.57 o 
  -2   7   8       19.62       24.68      6.58 o 
  -1   7   8       32.06       34.31      6.76 o 
   0   7   8       33.09       31.82      6.81 o 
   1   7   8        4.99       -3.34      8.08 o 
   2   7   8        2.25       -0.17      8.57 o 
   3   7   8        2.08        7.84      9.35 o 
   4   7   8       10.07        4.79      9.74 o 
   5   7   8        0.00        5.01     10.29 o 
  -8   8   8      103.80      107.30      9.40 o 
  -7   8   8       74.34       74.38      7.98 o 
  -6   8   8       93.88       89.22      8.44 o 
  -5   8   8       97.23       98.05      6.82 o 
  -4   8   8      106.24      127.70     12.01 o 
  -3   8   8       31.76       30.89      6.17 o 
  -2   8   8      127.10      139.93      9.53 o 
  -1   8   8       24.25       19.69      6.69 o 
   0   8   8      139.85      140.88      8.75 o 
   1   8   8       92.25      101.61     10.38 o 
   2   8   8       63.70       44.21      9.70 o 
   3   8   8       32.31       32.54     10.39 o 
   4   8   8       22.09       37.32     10.59 o 
   5   8   8       10.01        6.84     11.25 o 
  -7   9   8        5.11        7.18      7.53 o 
  -6   9   8        5.76       18.80      6.90 o 
  -5   9   8        0.48       -0.55      5.85 o 
  -4   9   8        2.49        5.55      7.27 o 
  -3   9   8        5.01        4.79      6.16 o 
  -2   9   8       20.51       22.59      7.26 o 
  -1   9   8        8.38        1.95      7.05 o 
   0   9   8       38.15       36.20      7.60 o 
   1   9   8        2.90        6.83      8.97 o 
   2   9   8        0.03        3.50      9.47 o 
   3   9   8        1.01       -4.39      9.85 o 
   4   9   8        0.55       -0.60     10.38 o 
  -7  10   8      120.99      147.32      9.44 o 
  -6  10   8       55.24       43.20      7.55 o 
  -5  10   8       47.90       59.84      6.88 o 
  -4  10   8       59.46       72.03      7.84 o 
  -3  10   8      121.00       91.26      8.84 o 
  -2  10   8       89.06       73.04      8.53 o 
  -1  10   8       32.25       19.13      7.87 o 
   0  10   8       22.59       23.46      7.67 o 
   1  10   8       79.00      112.67     11.54 o 
   2  10   8       19.54       12.38     10.04 o 
   3  10   8       18.77       16.06     10.87 o 
  -6  11   8        4.33        6.77      7.56 o 
  -5  11   8        3.32       -4.33      7.77 o 
  -4  11   8       11.96       13.28      6.55 o 
  -3  11   8        0.42        0.21      8.40 o 
  -2  11   8       18.75       31.24      8.27 o 
  -1  11   8        4.47       -6.57      7.92 o 
   0  11   8        1.08       -3.34      7.84 o 
   1  11   8        2.10       -8.86     10.08 o 
   2  11   8        0.01       13.02     10.47 o 
   3  11   8        3.02       19.71     15.25 o 
  -4  12   8       51.17       38.24      7.31 o 
  -3  12   8      118.59      133.44     18.15 o 
  -2  12   8       77.54       81.46      9.52 o 
  -1  12   8      116.89      111.04      9.77 o 
   0  12   8       40.94       46.63      9.06 o 
   1  12   8       41.79       41.69     11.21 o 
  -2  13   8        0.34        9.92      9.01 o 
  -1  13   8        6.21       11.89      9.15 o 
  -8   1   9       17.43       18.96      7.49 o 
  -7   1   9       13.40       16.54      6.95 o 
  -6   1   9       65.89       54.26      6.77 o 
  -5   1   9      107.51      105.18      6.62 o 
  -4   1   9      155.86      175.11      6.59 o 
  -3   1   9       51.54       53.81      6.04 o 
  -2   1   9        8.92       -1.66      9.08 o 
  -1   1   9       16.61       26.89      9.88 o 
   0   1   9       61.90       59.39      9.98 o 
   1   1   9       86.55       91.57     10.69 o 
   2   1   9       64.34       66.56     10.87 o 
   3   1   9       39.57       48.39     11.07 o 
   4   1   9       44.80       50.68     11.64 o 
  -8   2   9        4.60        1.00      7.46 o 
  -7   2   9        2.66        4.44      6.92 o 
  -6   2   9        0.14       -1.14      6.31 o 
  -5   2   9        9.63        8.30      5.64 o 
  -4   2   9       24.41       21.90      5.10 o 
  -3   2   9       32.69       20.76      5.57 o 
  -2   2   9       37.76       62.91     12.52 o 
  -1   2   9       25.86       31.06     10.04 o 
   0   2   9        1.15        0.46      9.07 o 
   1   2   9       10.27       15.10     10.15 o 
   2   2   9        9.18        4.70      9.85 o 
   3   2   9        0.67        4.23     10.51 o 
   4   2   9        0.08        0.01     10.83 o 
  -8   3   9       55.31       58.42      7.00 o 
  -7   3   9       36.42       29.52      6.32 o 
  -6   3   9       42.23       53.23      6.10 o 
  -5   3   9       79.76       79.42      5.75 o 
  -4   3   9      119.00      112.84      6.14 o 
  -3   3   9      173.66      206.66      8.25 o 
  -2   3   9       72.58       76.11      8.24 o 
  -1   3   9       50.00       35.91      9.86 o 
   0   3   9       60.41       77.42     10.96 o 
   1   3   9       27.12       33.16     10.55 o 
   2   3   9       48.57       44.99     12.75 o 
   3   3   9      128.53      169.14     13.84 o 
   4   3   9       68.29       79.53     22.27 o 
  -7   4   9        2.64       -0.66      6.76 o 
  -6   4   9        0.34        3.52      6.06 o 
  -5   4   9        0.26       -0.76      5.44 o 
  -4   4   9        3.09       -4.81      6.47 o 
  -3   4   9        0.01        1.46      7.82 o 
  -2   4   9        0.64       -6.94      6.94 o 
  -1   4   9        6.73        7.65     12.85 o 
   0   4   9       10.39       14.08     14.19 o 
   1   4   9        1.75        1.92     13.33 o 
   2   4   9        8.84        2.16     14.21 o 
   3   4   9        5.73        6.96     14.99 o 
   4   4   9        6.54        4.24     16.96 o 
  -7   5   9       38.95       39.81      6.99 o 
  -6   5   9       53.04       52.82      6.86 o 
  -5   5   9      117.26      143.56      6.92 o 
  -4   5   9       92.82       82.80      7.49 o 
  -3   5   9      114.58      128.08      9.19 o 
  -2   5   9       94.28       98.92      8.59 o 
  -1   5   9       93.31       78.06     10.12 o 
   0   5   9      103.15      109.93     10.88 o 
   1   5   9      169.15      162.78     12.57 o 
   2   5   9      116.07      104.99     17.28 o 
   3   5   9       62.00       70.40     17.07 o 
  -7   6   9        1.33       -2.86      6.84 o 
  -6   6   9       18.80       16.97      6.72 o 
  -5   6   9        8.46        1.45      6.49 o 
  -4   6   9        3.74        1.01      8.04 o 
  -3   6   9        4.76        8.28      7.97 o 
  -2   6   9        7.68       22.23      7.74 o 
  -1   6   9        2.59       -0.26      8.87 o 
   0   6   9       10.99        1.28      9.20 o 
   1   6   9        2.14        1.65     14.45 o 
   2   6   9        4.36        6.75     10.08 o 
   3   6   9        1.43        0.19     10.61 o 
  -6   7   9       29.41       13.32      6.86 o 
  -5   7   9       22.58       20.05      7.93 o 
  -4   7   9       16.33       11.70      8.51 o 
  -3   7   9        8.73       -1.12      7.73 o 
  -2   7   9       75.87       74.55     11.79 o 
  -1   7   9       45.97       56.70     10.19 o 
   0   7   9       34.07       22.46      9.82 o 
   1   7   9       63.10       81.74     11.07 o 
   2   7   9       66.84      104.40     12.04 o 
   3   7   9       12.83       13.31     15.04 o 
  -5   8   9        6.12        4.99      8.17 o 
  -4   8   9        1.69        4.66      8.34 o 
  -3   8   9        3.27        7.56      8.07 o 
  -2   8   9        0.09        2.79      7.84 o 
  -1   8   9        2.25        5.99     10.16 o 
   0   8   9        0.09        1.14      9.93 o 
   1   8   9        0.13       -2.87     10.17 o 
   2   8   9        0.33       -1.30     10.56 o 
  -4   9   9       37.49       35.86      8.41 o 
  -3   9   9       20.92       20.40      8.63 o 
  -2   9   9       68.30       75.11      9.62 o 
  -1   9   9       94.24      103.05     12.02 o 
   0   9   9       41.76       55.21     11.45 o 
   1   9   9       21.42       19.03     17.23 o 
  -3  10   9        0.49        2.86      8.95 o 
  -2  10   9        3.51        3.13      9.01 o 
  -1  10   9        0.19        3.41      8.83 o 
  -5   0  10       31.62       41.01      8.47 o 
  -4   0  10       17.57       -5.03      9.08 o 
  -3   0  10       17.99        8.27     15.23 o 
  -2   0  10        8.36        1.68     15.07 o 
  -1   0  10        4.39       14.91     16.64 o 
   0   0  10        1.04       -6.91     14.88 o 
   1   0  10       13.07        9.68     17.15 o 
  -5   1  10        1.90        1.71      6.95 o 
  -4   1  10        0.06        3.61      7.46 o 
  -3   1  10        7.29        0.79     10.63 o 
  -2   1  10        0.08        4.79     11.04 o 
  -1   1  10        0.26       -0.39     10.49 o 
   0   1  10        0.37        9.73     11.24 o 
   1   1  10        1.32       -1.60     12.23 o 
  -5   2  10       52.73       71.97      7.71 o 
  -4   2  10       94.57      120.12      8.93 o 
  -3   2  10       93.15      110.94     11.15 o 
  -2   2  10       46.10       62.62     15.43 o 
  -1   2  10        9.16        4.07     11.18 o 
   0   2  10       18.92       27.94     12.13 o 
   1   2  10       69.73       98.05     13.17 o 
  -4   3  10        3.28        4.91      9.53 o 
  -3   3  10       11.62       15.76     15.57 o 
  -2   3  10        0.79        7.89     16.77 o 
  -1   3  10        2.30        6.19     16.61 o 
   0   3  10       10.20       15.20     15.63 o 
  -4   4  10       82.17      104.35     20.37 o 
  -3   4  10       94.06       71.52     17.36 o 
  -2   4  10       72.86       87.65     17.81 o 
  -1   4  10       27.27        1.76     15.60 o 
   0   4  10       40.18       53.04     16.77 o 
  -3   5  10        1.83       -7.33     15.79 o 
  -2   5  10        5.05        5.23     16.05 o 
  -1   5  10        9.51       20.85     16.19 o 
                                                 
